# Supplementary material for: Deletion of myeloid IRS2 enhances adipose tissue sympathetic nerve function and limits obesity
Source: Mol Metab. 2018 Nov 28;20:38–50. doi: 10.1016/j.molmet.2018.11.010 (PMC6358539; doi:10.1016/j.molmet.2018.11.010)
Supplement: Multimedia component 1. [file mmc1.xlsx]

## Sheet: Vehicle
	baseMean	log2FoldChange	pvalue	Symbol
ENSMUSG00000038894	334.805	-6.37374	3.76e-56	Irs2
ENSMUSG00000033770	3.68112	-5.13395	0.000652005	Clcnka
ENSMUSG00000051906	5.96941	-4.84904	0.106198	Cd209f
ENSMUSG00000075015	5.48253	-4.75957	0.015876
ENSMUSG00000024437	168.435	-4.62465	4.41e-06
ENSMUSG00000083337	13.6883	-4.47316	NA
ENSMUSG00000079168	2.11706	-4.36123	0.0715715	Cd209g
ENSMUSG00000061897	10.1146	-4.34087	NA
ENSMUSG00000043301	3.72607	-4.16952	0.00284173	Kcnj6
ENSMUSG00000062170	1.74279	-4.06789	0.012844	Fmr1nb
ENSMUSG00000009670	1.72008	-4.06088	0.113815	Tex11
ENSMUSG00000070443	14.1925	-3.88862	NA
ENSMUSG00000075014	58.224	-3.85601	NA
ENSMUSG00000092819	1.36721	-3.69997	0.0346938
ENSMUSG00000028971	1.31036	-3.6939	0.0378721	Cort
ENSMUSG00000077391	1.31781	-3.69043	0.0704059
ENSMUSG00000090948	1.2867	-3.61323	0.0877714
ENSMUSG00000087991	1.23729	-3.59078	0.0830168
ENSMUSG00000087580	83.4385	-3.58621	NA
ENSMUSG00000079563	1.25989	-3.57308	0.0524778	Pglyrp2
ENSMUSG00000083773	2.50604	-3.54771	0.0249109
ENSMUSG00000078175	1.23309	-3.54625	0.0538451
ENSMUSG00000028782	1.17168	-3.52972	0.0884671	Bai2
ENSMUSG00000081480	1.18069	-3.50442	0.0650771
ENSMUSG00000083883	1.12384	-3.47939	0.105727
ENSMUSG00000024681	1.07023	-3.41786	0.12125	Ms4a3
ENSMUSG00000082148	1.09729	-3.38891	0.120199
ENSMUSG00000082715	1.01819	-3.33571	0.0898033
ENSMUSG00000044820	1.01651	-3.33194	0.129714	AY074887
ENSMUSG00000026580	2.22738	-3.32621	0.0591684	Selp
ENSMUSG00000066007	1.04656	-3.32391	0.0847742	LOC100862458
ENSMUSG00000077804	1.04656	-3.32391	0.0847742
ENSMUSG00000083367	1.05437	-3.32241	0.245077
ENSMUSG00000027800	2.09506	-3.29456	0.029001	Tm4sf1
ENSMUSG00000072679	0.992956	-3.2611	0.0902132
ENSMUSG00000030772	0.994526	-3.23238	0.159281	Dkk3
ENSMUSG00000040680	0.959916	-3.23181	0.153755	Kremen2
ENSMUSG00000089736	8.7526	-3.2237	6.22e-05	Gm14378
ENSMUSG00000086678	0.935996	-3.20089	0.173278
ENSMUSG00000061808	0.933112	-3.19823	0.144529	Ttr
ENSMUSG00000035095	0.960277	-3.18905	0.165636	Fam167a
ENSMUSG00000086236	0.912183	-3.18011	0.254813
ENSMUSG00000092413	0.909554	-3.11907	0.166242	Olfr115
ENSMUSG00000050473	1.83637	-3.10556	0.0466172	Slc35d3
ENSMUSG00000023918	0.881074	-3.083	0.119471	Gpr115
ENSMUSG00000030110	0.891764	-3.07745	0.295852	Ret
ENSMUSG00000079103	0.8527	-3.07179	0.279202	Tgm7
ENSMUSG00000058626	33.4016	-3.06269	0.10534	Capn11
ENSMUSG00000076618	0.84971	-3.04732	0.188657
ENSMUSG00000058975	0.86496	-3.03497	0.304546	Kcnc1
ENSMUSG00000076460	0.852955	-3.02044	0.297125
ENSMUSG00000086310	0.852955	-3.02044	0.297125
ENSMUSG00000082487	1.72201	-3.01589	0.0760644
ENSMUSG00000044364	0.828674	-3.01528	0.307436	5430405G05Rik
ENSMUSG00000081261	0.828674	-3.01528	0.307436
ENSMUSG00000081266	0.828674	-3.01528	0.307436
ENSMUSG00000082429	0.828674	-3.01528	0.307436
ENSMUSG00000065523	0.82579	-3.01417	0.194396
ENSMUSG00000009633	1.88667	-2.97663	0.117005	G0s2
ENSMUSG00000081139	0.798986	-2.97481	0.190462
ENSMUSG00000030302	0.804755	-2.97293	0.425316	Atp2b2
ENSMUSG00000089991	0.833596	-2.97113	0.220153
ENSMUSG00000085437	1.80878	-2.94433	0.071543
ENSMUSG00000019312	0.777951	-2.93365	0.325337	Grb7
ENSMUSG00000082931	0.772182	-2.9324	0.208794
ENSMUSG00000083011	0.772182	-2.9324	0.208794
ENSMUSG00000092801	0.776743	-2.93161	0.222686
ENSMUSG00000093063	5.02303	-2.91739	0.0172243
ENSMUSG00000037705	1.61348	-2.90733	0.0700215	Tecta
ENSMUSG00000085893	0.781197	-2.90553	0.322089
ENSMUSG00000078869	0.748263	-2.89731	0.215537
ENSMUSG00000082190	0.748263	-2.89731	0.215537
ENSMUSG00000088948	1.64641	-2.8899	0.0829102
ENSMUSG00000027581	0.770868	-2.88116	0.237614	Stmn3
ENSMUSG00000051648	1.58292	-2.88037	0.101035	Kctd19
ENSMUSG00000017978	0.745378	-2.87595	0.325101	Cadps2
ENSMUSG00000027470	0.745378	-2.87595	0.325101	Mylk2
ENSMUSG00000035818	0.745378	-2.87595	0.325101	9930023K05Rik
ENSMUSG00000026390	364.573	-2.8715	0.0268648	Marco
ENSMUSG00000017737	242.572	-2.85817	0.00409392	Mmp9
ENSMUSG00000030020	5.21586	-2.85278	0.0113194	Prickle2
ENSMUSG00000081113	0.754393	-2.85084	0.23326
ENSMUSG00000083220	0.757638	-2.84702	0.445745
ENSMUSG00000086046	0.746948	-2.83655	0.173334
ENSMUSG00000018925	0.727589	-2.80503	0.242114	Gm11435
ENSMUSG00000057223	0.718468	-2.80321	0.346021
ENSMUSG00000088876	0.718468	-2.80321	0.346021
ENSMUSG00000029556	0.723028	-2.80204	0.179179	Hnf1a
ENSMUSG00000032186	0.723028	-2.80204	0.179179	Tmod2
ENSMUSG00000002190	1.551	-2.79953	0.142635	Clgn
ENSMUSG00000030739	0.720144	-2.79665	0.244158	Myh14
ENSMUSG00000085377	0.697539	-2.79452	0.344379
ENSMUSG00000000248	2.62395	-2.7788	0.035699	Clec2g
ENSMUSG00000062518	0.699109	-2.76546	0.261238	Zfp534
ENSMUSG00000072419	0.699109	-2.76546	0.261238	Dppa2
ENSMUSG00000083728	0.699109	-2.76546	0.261238
ENSMUSG00000068604	0.694549	-2.76024	0.367067	Gm8225
ENSMUSG00000039462	0.696225	-2.7587	0.186514	Col10a1
ENSMUSG00000091732	1.58633	-2.74506	0.149938
ENSMUSG00000060621	1.45168	-2.74258	0.119606	Nkpd1
ENSMUSG00000030382	1.40227	-2.7379	0.130995	Slc27a5
ENSMUSG00000074280	7.05305	-2.72779	0.0247417
ENSMUSG00000083911	0.672305	-2.71789	0.260813
ENSMUSG00000041062	0.667745	-2.71647	0.272251	Mslnl
ENSMUSG00000073596	0.667745	-2.71647	0.272251
ENSMUSG00000084739	0.667745	-2.71647	0.272251
ENSMUSG00000048520	1.38747	-2.71542	0.148427	Fbxl13
ENSMUSG00000079346	0.670629	-2.71139	0.468361	1700013D24Rik
ENSMUSG00000091028	0.670629	-2.71139	0.468361
ENSMUSG00000046637	0.66486	-2.70924	0.263113	Ttc34
ENSMUSG00000070683	1.43308	-2.69264	0.149394
ENSMUSG00000042988	0.675551	-2.67746	0.388001	Notum
ENSMUSG00000078868	1.39883	-2.66416	0.104046
ENSMUSG00000060556	0.67099	-2.65613	0.292041	Olfr1418
ENSMUSG00000082367	0.67099	-2.65613	0.292041
ENSMUSG00000050074	0.647071	-2.62553	0.393393	Spink8
ENSMUSG00000064606	0.647071	-2.62553	0.393393
ENSMUSG00000022357	1.5421	-2.62462	0.142697	Klhl38
ENSMUSG00000077170	0.614137	-2.6163	0.294537
ENSMUSG00000080789	0.614137	-2.6163	0.294537
ENSMUSG00000073418	43.1339	-2.6034	1.96e-05	C4b
ENSMUSG00000086647	0.644186	-2.60293	0.303657	NA
ENSMUSG00000000903	0.639626	-2.60238	0.304487	Vpreb3
ENSMUSG00000058050	0.639626	-2.60238	0.304487	Gm9234
ENSMUSG00000085665	1.27559	-2.59246	0.131058
ENSMUSG00000048484	1.32499	-2.58515	0.133042
ENSMUSG00000052234	1.32499	-2.58515	0.133042	Epx
ENSMUSG00000081778	1.29283	-2.5789	0.132053
ENSMUSG00000088615	2.70525	-2.56797	0.0884398
ENSMUSG00000081255	3.59092	-2.5643	0.0260601
ENSMUSG00000020125	3.27507	-2.56037	0.0276205	Elane
ENSMUSG00000089396	0.620267	-2.5576	0.314122
ENSMUSG00000092103	0.620267	-2.5576	0.314122
ENSMUSG00000034871	0.615707	-2.55716	0.314988	Fam151a
ENSMUSG00000075573	0.615707	-2.55716	0.314988	Defb47
ENSMUSG00000088744	0.615707	-2.55716	0.314988
ENSMUSG00000084213	2.21954	-2.55587	0.0885787
ENSMUSG00000086641	1.24134	-2.55301	0.186958
ENSMUSG00000054622	0.608262	-2.55286	0.41938
ENSMUSG00000071636	1.30799	-2.54667	0.199676	Rimbp3
ENSMUSG00000067279	0.587333	-2.54325	0.419696	Ppp1r3c
ENSMUSG00000032021	1.26227	-2.54236	0.201815	Crtam
ENSMUSG00000064623	1.25324	-2.52878	0.203823
ENSMUSG00000062312	0.591787	-2.51493	0.428548	Erbb2
ENSMUSG00000012889	2.23389	-2.51019	0.087716	Podnl1
ENSMUSG00000030345	0.593463	-2.50952	0.421661	Dyrk4
ENSMUSG00000053957	2.08344	-2.50278	0.101174
ENSMUSG00000034528	0.584342	-2.50205	0.424819	Hsd17b13
ENSMUSG00000057899	0.584342	-2.50205	0.424819	Gpr111
ENSMUSG00000085461	0.584342	-2.50205	0.424819
ENSMUSG00000092056	0.584342	-2.50205	0.424819
ENSMUSG00000045799	58.5899	-2.49982	NA
ENSMUSG00000032289	0.588903	-2.496	0.2572	Thsd4
ENSMUSG00000046550	0.588903	-2.496	0.2572	Spin2
ENSMUSG00000056174	0.588903	-2.496	0.2572	Col8a2
ENSMUSG00000086818	0.588903	-2.496	0.2572
ENSMUSG00000088913	0.588903	-2.496	0.2572
ENSMUSG00000083623	2.25239	-2.49383	0.181886
ENSMUSG00000085541	0.581458	-2.49319	0.434079
ENSMUSG00000003410	0.563414	-2.4929	0.432687	Elavl3
ENSMUSG00000058571	0.563414	-2.4929	0.432687	Gpc6
ENSMUSG00000061852	2.1774	-2.47598	0.0770201
ENSMUSG00000023046	5.42204	-2.47113	0.0205612	Igfbp6
ENSMUSG00000042096	2.12301	-2.47002	0.109456	Dao
ENSMUSG00000037583	5.14463	-2.46741	0.00827319	Nr0b2
ENSMUSG00000087799	1.21231	-2.45853	0.16136
ENSMUSG00000023978	0.564983	-2.45361	0.339736	Prph2
ENSMUSG00000086625	0.564983	-2.45361	0.339736
ENSMUSG00000023192	0.560423	-2.44976	0.445415	Grm2
ENSMUSG00000079172	0.560423	-2.44976	0.445415
ENSMUSG00000089794	0.560423	-2.44976	0.445415
ENSMUSG00000090777	0.560423	-2.44976	0.445415
ENSMUSG00000092712	0.560423	-2.44976	0.445415
ENSMUSG00000033578	0.562099	-2.44355	0.341829	Tmem35
ENSMUSG00000043549	0.562099	-2.44355	0.341829
ENSMUSG00000084701	0.562099	-2.44355	0.341829
ENSMUSG00000087518	0.562099	-2.44355	0.341829
ENSMUSG00000091786	0.557538	-2.44335	0.342802
ENSMUSG00000039057	2.97221	-2.44137	0.042704	Myo16
ENSMUSG00000071052	3.42745	-2.43718	0.0560876
ENSMUSG00000081497	1.32264	-2.43207	0.164422
ENSMUSG00000020411	1.19375	-2.42686	0.213307	Nipal4
ENSMUSG00000081629	0.568229	-2.42259	0.518532
ENSMUSG00000085317	0.568229	-2.42259	0.518532
ENSMUSG00000056215	2.97874	-2.41964	0.0547798	Lrguk
ENSMUSG00000090121	1.14146	-2.41934	0.167964	Abhd12b
ENSMUSG00000087784	0.53661	-2.41752	0.519436
ENSMUSG00000069302	1.35725	-2.41075	0.233482	Hist1h2ah
ENSMUSG00000059606	1.94825	-2.41027	0.15813	Ear5
ENSMUSG00000072432	1.22012	-2.40992	0.228827
ENSMUSG00000029275	0.538179	-2.39448	0.354324	Gfi1
ENSMUSG00000031293	0.533619	-2.39437	0.355351	Rs1
ENSMUSG00000031561	0.536503	-2.3916	0.524073	Odz3
ENSMUSG00000026604	0.530735	-2.37688	0.456642	Ptpn14
ENSMUSG00000080538	0.530735	-2.37688	0.456642
ENSMUSG00000080006	3.79354	-2.37681	0.0940888
ENSMUSG00000090559	2.94683	-2.37368	0.112618
ENSMUSG00000092541	1.85039	-2.37299	0.16242
ENSMUSG00000087458	1.18419	-2.37063	0.175003
ENSMUSG00000038173	29.2402	-2.35586	0.000338719	Enpp6
ENSMUSG00000000724	1.08906	-2.34868	0.307866	Cryba1
ENSMUSG00000055826	1.08906	-2.34868	0.307866	1700008P20Rik
ENSMUSG00000085467	1.15283	-2.34493	0.188045
ENSMUSG00000043670	1.29452	-2.34226	0.18267	Diras1
ENSMUSG00000059305	2.84797	-2.33367	0.0584149	Vpreb1
ENSMUSG00000018822	0.506815	-2.33343	0.37096	Sfrp5
ENSMUSG00000022938	0.506815	-2.33343	0.37096	Fam3b
ENSMUSG00000044534	0.506815	-2.33343	0.37096	Ccbp2
ENSMUSG00000065590	0.506815	-2.33343	0.37096
ENSMUSG00000086863	0.506815	-2.33343	0.37096
ENSMUSG00000088976	0.506815	-2.33343	0.37096
ENSMUSG00000005338	0.509699	-2.32991	0.476275	Cadm3
ENSMUSG00000022871	0.509699	-2.32991	0.476275	Fetub
ENSMUSG00000090631	0.509699	-2.32991	0.476275	Olfr456
ENSMUSG00000009185	26.5962	-2.32871	0.000507134	Ccl8
ENSMUSG00000089648	0.511375	-2.324	0.476799
ENSMUSG00000023236	1.06226	-2.3156	0.312891	Scg5
ENSMUSG00000020286	5.07119	-2.31299	0.0131862	1700093K21Rik
ENSMUSG00000051611	1.88368	-2.31138	0.123325	Olfr112
ENSMUSG00000058186	3.78159	-2.30251	0.0275995	Gm13242
ENSMUSG00000081270	1.10499	-2.29736	0.209475
ENSMUSG00000082317	1.10499	-2.29736	0.209475
ENSMUSG00000077449	1.27673	-2.29657	0.335073
ENSMUSG00000085900	1.1021	-2.29268	0.187807
ENSMUSG00000082812	1.24836	-2.28826	0.326325
ENSMUSG00000061780	1.05927	-2.28351	0.34922	Cfd
ENSMUSG00000040706	1.06094	-2.28342	0.199654	Agmat
ENSMUSG00000085880	2.69622	-2.28117	0.172598
ENSMUSG00000036244	0.512945	-2.27736	0.491315	Tbc1d21
ENSMUSG00000039607	0.512945	-2.27736	0.491315	Rbms3
ENSMUSG00000093332	0.512945	-2.27736	0.491315
ENSMUSG00000007279	0.5055	-2.26254	0.495526	Scube2
ENSMUSG00000042757	0.5055	-2.26254	0.495526	Tmem108
ENSMUSG00000049350	0.482895	-2.26235	0.487331	Zg16
ENSMUSG00000085201	0.482895	-2.26235	0.487331
ENSMUSG00000088372	0.482895	-2.26235	0.487331
ENSMUSG00000045514	1.08355	-2.2597	0.26796	Olfr460
ENSMUSG00000063430	1.20787	-2.2584	0.247278	Wscd2
ENSMUSG00000021214	0.480011	-2.25076	0.496655	Akr1c18
ENSMUSG00000065563	0.480011	-2.25076	0.496655
ENSMUSG00000083163	0.480011	-2.25076	0.496655
ENSMUSG00000086428	0.480011	-2.25076	0.496655
ENSMUSG00000037188	1.06875	-2.24858	0.344666	Grhl3
ENSMUSG00000092305	1.06785	-2.24351	0.333681	Prps1l1
ENSMUSG00000086794	5.33903	-2.23397	0.0605301
ENSMUSG00000082322	1.18395	-2.23211	0.252376
ENSMUSG00000088106	1.05594	-2.22875	0.264096
ENSMUSG00000055748	2.03036	-2.22815	0.120215	Gsdmc4
ENSMUSG00000036832	1.05218	-2.22808	0.288734	Lpar3
ENSMUSG00000027499	8.07211	-2.22467	0.00318406	Pkia
ENSMUSG00000045007	7.26615	-2.22375	0.0129466	Tubg2
ENSMUSG00000086459	1.74631	-2.22269	0.13301
ENSMUSG00000035033	1.07687	-2.20883	0.266507	Tbr1
ENSMUSG00000084996	0.486141	-2.20475	0.509728
ENSMUSG00000030865	13.5427	-2.19696	0.00179801	2010110P09Rik
ENSMUSG00000022309	2.12958	-2.19192	0.134248	Angpt1
ENSMUSG00000086648	0.456092	-2.18959	0.513002
ENSMUSG00000006056	0.474136	-2.18873	0.561042	LOC100505237
ENSMUSG00000025163	0.474136	-2.18873	0.561042	Cd7
ENSMUSG00000044276	0.474136	-2.18873	0.561042
ENSMUSG00000064558	0.474136	-2.18873	0.561042
ENSMUSG00000065572	0.474136	-2.18873	0.561042
ENSMUSG00000070214	0.474136	-2.18873	0.561042
ENSMUSG00000075534	0.474136	-2.18873	0.561042
ENSMUSG00000057945	0.481581	-2.18715	0.421864
ENSMUSG00000081894	0.481581	-2.18715	0.421864
ENSMUSG00000085738	0.481581	-2.18715	0.421864
ENSMUSG00000087486	0.481581	-2.18715	0.421864
ENSMUSG00000029707	1.75899	-2.18322	0.133522	Fscn3
ENSMUSG00000027338	1.19008	-2.18226	0.286237	Prnd
ENSMUSG00000039330	0.975969	-2.18194	0.276555	Tsga10ip
ENSMUSG00000090489	2.52944	-2.17999	0.0709502
ENSMUSG00000046070	1.75611	-2.17773	0.127656	Igfals
ENSMUSG00000049908	1.18264	-2.17639	0.287627	Gja8
ENSMUSG00000056486	1.17975	-2.17136	0.302493	Chn1
ENSMUSG00000053714	1.13611	-2.15651	0.362407	LOC100503615
ENSMUSG00000087481	1.00146	-2.15302	0.246917
ENSMUSG00000036687	2.35404	-2.14706	0.155123	Tmem184a
ENSMUSG00000022012	1.5879	-2.14655	0.32279	Enox1
ENSMUSG00000086962	2.54369	-2.13646	0.091216
ENSMUSG00000046993	8.31103	-2.13633	0.0574224
ENSMUSG00000021010	0.457661	-2.13629	0.528417	Npas3
ENSMUSG00000040164	0.457661	-2.13629	0.528417	Kcns1
ENSMUSG00000078504	0.457661	-2.13629	0.528417	Gm438
ENSMUSG00000092014	0.457661	-2.13629	0.528417
ENSMUSG00000056617	0.969292	-2.13532	0.285021	4931429L15Rik
ENSMUSG00000046613	1.66002	-2.1329	0.171692	Vwa5b2
ENSMUSG00000047518	0.973852	-2.12934	0.303567	Slfnl1
ENSMUSG00000057058	2.47284	-2.12618	0.0803221	Skap1
ENSMUSG00000047733	0.977539	-2.12464	0.243452	BC048609
ENSMUSG00000005320	0.450217	-2.12028	0.533046	Fgfr4
ENSMUSG00000042821	0.450217	-2.12028	0.533046	Snai1
ENSMUSG00000068674	0.450217	-2.12028	0.533046	Gm11810
ENSMUSG00000083892	0.450217	-2.12028	0.533046
ENSMUSG00000088259	0.450217	-2.12028	0.533046
ENSMUSG00000024402	2.00133	-2.12011	0.138085	Lta
ENSMUSG00000063739	0.454777	-2.11527	0.440932	Gm4963
ENSMUSG00000084243	0.454777	-2.11527	0.440932
ENSMUSG00000086155	0.454777	-2.11527	0.440932
ENSMUSG00000090043	0.454777	-2.11527	0.440932
ENSMUSG00000041323	1.65466	-2.11142	0.142684	Ak7
ENSMUSG00000079546	0.990221	-2.1097	0.372118
ENSMUSG00000072528	1.13191	-2.10914	0.247945
ENSMUSG00000079598	0.994781	-2.10901	0.245346	Clec2l
ENSMUSG00000081669	0.988229	-2.10868	0.395874
ENSMUSG00000084241	2.07723	-2.10837	0.289535
ENSMUSG00000059493	0.966408	-2.10729	0.372034	Nhs
ENSMUSG00000037892	3.23283	-2.1072	0.0936901	Pcdh18
ENSMUSG00000081967	0.999341	-2.10612	0.24554
ENSMUSG00000082682	0.999341	-2.10612	0.24554
ENSMUSG00000041703	0.429288	-2.10367	0.576891	Zic5
ENSMUSG00000060377	0.429288	-2.10367	0.576891
ENSMUSG00000031682	2.42954	-2.09599	0.155671	1700011L22Rik
ENSMUSG00000068859	1.63074	-2.09588	0.157404	Sp9
ENSMUSG00000033191	6.85677	-2.0916	0.0824062	Tie1
ENSMUSG00000070999	0.901326	-2.06643	0.385316	Ccin
ENSMUSG00000029851	0.926816	-2.06434	0.256305	Fam115c
ENSMUSG00000075571	0.960533	-2.06377	0.386918	Defb30
ENSMUSG00000064768	1.62775	-2.05934	0.183487
ENSMUSG00000030117	378.3	-2.05476	3.49e-09	Gdf3
ENSMUSG00000022824	0.430857	-2.05397	0.45804	Muc13
ENSMUSG00000057817	0.430857	-2.05397	0.45804	Olfr1446
ENSMUSG00000085205	0.430857	-2.05397	0.45804
ENSMUSG00000085861	0.430857	-2.05397	0.45804
ENSMUSG00000086267	0.430857	-2.05397	0.45804
ENSMUSG00000087336	0.430857	-2.05397	0.45804
ENSMUSG00000092117	0.430857	-2.05397	0.45804
ENSMUSG00000028883	0.426297	-2.05278	0.550844	Sema3a
ENSMUSG00000036334	0.426297	-2.05278	0.550844	Igsf10
ENSMUSG00000049246	0.426297	-2.05278	0.550844
ENSMUSG00000054435	0.426297	-2.05278	0.550844	Gimap4
ENSMUSG00000062152	0.426297	-2.05278	0.550844
ENSMUSG00000063651	0.426297	-2.05278	0.550844	Cnfn
ENSMUSG00000064622	0.426297	-2.05278	0.550844
ENSMUSG00000066955	0.426297	-2.05278	0.550844	LOC674846
ENSMUSG00000071425	0.426297	-2.05278	0.550844
ENSMUSG00000072791	0.426297	-2.05278	0.550844	Abcb5
ENSMUSG00000081590	0.426297	-2.05278	0.550844
ENSMUSG00000090294	0.426297	-2.05278	0.550844
ENSMUSG00000092077	0.426297	-2.05278	0.550844	Olfr101
ENSMUSG00000030165	0.944058	-2.04907	0.258178	Klrd1
ENSMUSG00000020866	0.423413	-2.04036	0.553737	Cacna1g
ENSMUSG00000058346	0.423413	-2.04036	0.553737
ENSMUSG00000078289	0.423413	-2.04036	0.553737	Gm10923
ENSMUSG00000087112	0.423413	-2.04036	0.553737
ENSMUSG00000092220	0.423413	-2.04036	0.553737
ENSMUSG00000044177	0.936613	-2.03797	0.315315	Wfikkn2
ENSMUSG00000087670	0.902896	-2.03277	0.31847
ENSMUSG00000088929	5.0101	-2.02923	0.0262815
ENSMUSG00000085389	1.6557	-2.02867	0.35358
ENSMUSG00000077431	1.56471	-2.02495	0.216582
ENSMUSG00000063328	123.635	-2.02418	NA	Gm11425
ENSMUSG00000029917	0.974107	-2.02101	0.340505	C130060K24Rik
ENSMUSG00000047938	0.974107	-2.02101	0.340505
ENSMUSG00000088437	2.10201	-2.00976	0.209383
ENSMUSG00000078503	5.42259	-2.00638	0.0354228
ENSMUSG00000065182	0.950188	-2.00085	0.407807
ENSMUSG00000022215	0.925501	-1.99944	0.337974	Fitm1
ENSMUSG00000003354	1.55478	-1.99901	0.210551	Ccdc65
ENSMUSG00000081376	1.55478	-1.99901	0.210551
ENSMUSG00000061576	2.22106	-1.99865	0.189601	Dpp6
ENSMUSG00000091934	1.05895	-1.99778	0.403294
ENSMUSG00000040505	0.871532	-1.99607	0.327829	Abcg5
ENSMUSG00000064272	0.871532	-1.99607	0.327829	Gpbar1
ENSMUSG00000090174	0.871532	-1.99607	0.327829
ENSMUSG00000015970	1.5003	-1.9841	0.224784	Chdh
ENSMUSG00000021098	5.61713	-1.98308	0.131637	4930447C04Rik
ENSMUSG00000040125	1.60419	-1.98306	0.183748	Gpr26
ENSMUSG00000037260	4695.69	-1.9811	2.46e-108	Hgsnat
ENSMUSG00000000632	0.402377	-1.97985	0.600304	Sez6
ENSMUSG00000006649	0.402377	-1.97985	0.600304	Nphs1
ENSMUSG00000022181	0.402377	-1.97985	0.600304	C6
ENSMUSG00000022651	0.402377	-1.97985	0.600304	Retnlg
ENSMUSG00000024059	0.402377	-1.97985	0.600304	Clip4
ENSMUSG00000026963	0.402377	-1.97985	0.600304	Tmem210
ENSMUSG00000042993	0.402377	-1.97985	0.600304	Ifnk
ENSMUSG00000070332	0.402377	-1.97985	0.600304	4933422H20Rik
ENSMUSG00000073400	0.402377	-1.97985	0.600304	Trim10
ENSMUSG00000080747	0.402377	-1.97985	0.600304
ENSMUSG00000080899	0.402377	-1.97985	0.600304
ENSMUSG00000083391	0.402377	-1.97985	0.600304
ENSMUSG00000084582	0.402377	-1.97985	0.600304
ENSMUSG00000085284	0.402377	-1.97985	0.600304
ENSMUSG00000088025	0.402377	-1.97985	0.600304
ENSMUSG00000092578	0.402377	-1.97985	0.600304
ENSMUSG00000093159	0.402377	-1.97985	0.600304
ENSMUSG00000021927	0.399493	-1.97756	0.480628
ENSMUSG00000033187	0.399493	-1.97756	0.480628	BC016579
ENSMUSG00000038932	0.399493	-1.97756	0.480628	Tcfl5
ENSMUSG00000062478	0.399493	-1.97756	0.480628	Ctrc
ENSMUSG00000075837	0.399493	-1.97756	0.480628
ENSMUSG00000082663	0.399493	-1.97756	0.480628
ENSMUSG00000084694	0.399493	-1.97756	0.480628
ENSMUSG00000091471	0.399493	-1.97756	0.480628
ENSMUSG00000091640	0.399493	-1.97756	0.480628
ENSMUSG00000092665	0.399493	-1.97756	0.480628
ENSMUSG00000084504	0.888774	-1.97679	0.330315
ENSMUSG00000086917	0.893334	-1.97541	0.330074
ENSMUSG00000024743	1.03047	-1.97498	0.332225	Syt7
ENSMUSG00000065131	0.404053	-1.97374	0.570703
ENSMUSG00000078500	0.404053	-1.97374	0.570703
ENSMUSG00000080873	0.404053	-1.97374	0.570703
ENSMUSG00000085278	0.404053	-1.97374	0.570703
ENSMUSG00000087308	0.404053	-1.97374	0.570703
ENSMUSG00000092038	0.404053	-1.97374	0.570703
ENSMUSG00000093156	0.404053	-1.97374	0.570703
ENSMUSG00000090256	0.88589	-1.96959	0.331843
ENSMUSG00000086442	0.901581	-1.96595	0.346184
ENSMUSG00000072592	0.894137	-1.96189	0.357444
ENSMUSG00000086028	0.894137	-1.96189	0.357444
ENSMUSG00000085089	1.45702	-1.96021	0.280499
ENSMUSG00000081992	4.96933	-1.95954	0.121493
ENSMUSG00000065692	0.847612	-1.94975	0.41923
ENSMUSG00000051965	0.86197	-1.93851	0.339783	Nanos2
ENSMUSG00000087323	0.999103	-1.93802	0.34151
ENSMUSG00000067919	1.05307	-1.93775	0.352956	Rex2
ENSMUSG00000091535	1.05307	-1.93775	0.352956
ENSMUSG00000041831	0.915939	-1.93732	0.350965	Sytl3
ENSMUSG00000025196	2.52409	-1.93683	0.112421	Cpn1
ENSMUSG00000086220	2.51376	-1.93337	0.111709
ENSMUSG00000082778	1.45414	-1.93251	0.218247
ENSMUSG00000031981	2.23583	-1.9252	0.167957	Capn9
ENSMUSG00000043747	2.23583	-1.9252	0.167957
ENSMUSG00000082129	1.5221	-1.91985	0.186438
ENSMUSG00000082510	0.867333	-1.91966	0.367958
ENSMUSG00000082210	0.894904	-1.9195	0.428762
ENSMUSG00000037738	2.21022	-1.91689	0.199267	Nek5
ENSMUSG00000082321	4.10123	-1.91341	0.176418
ENSMUSG00000062905	1.81516	-1.91185	0.186993	Vmn1r32
ENSMUSG00000032083	1.42733	-1.91032	0.227816	Apoa1
ENSMUSG00000084892	1.42733	-1.91032	0.227816
ENSMUSG00000000869	2.84031	-1.9079	0.169978	Il4
ENSMUSG00000040896	1.39429	-1.90786	0.292404	Kcnd3
ENSMUSG00000046580	1.02459	-1.90523	0.361258
ENSMUSG00000085922	0.887459	-1.90504	0.359576
ENSMUSG00000074065	1.49074	-1.90278	0.198182
ENSMUSG00000042428	1.02171	-1.89844	0.372638	Mgat3
ENSMUSG00000082463	0.884575	-1.89827	0.371196
ENSMUSG00000023829	0.375574	-1.8952	0.592771	Slc22a1
ENSMUSG00000028730	0.375574	-1.8952	0.592771	Wdr65
ENSMUSG00000060777	0.375574	-1.8952	0.592771
ENSMUSG00000069188	0.375574	-1.8952	0.592771
ENSMUSG00000074771	0.375574	-1.8952	0.592771	Ankrd5
ENSMUSG00000077385	0.375574	-1.8952	0.592771
ENSMUSG00000083465	0.375574	-1.8952	0.592771
ENSMUSG00000085952	0.375574	-1.8952	0.592771
ENSMUSG00000088256	0.375574	-1.8952	0.592771
ENSMUSG00000089837	0.375574	-1.8952	0.592771	Npcd
ENSMUSG00000090903	0.375574	-1.8952	0.592771
ENSMUSG00000093245	0.375574	-1.8952	0.592771
ENSMUSG00000013974	35.553	-1.89438	6.02e-05	1810033B17Rik
ENSMUSG00000080573	1.71416	-1.89372	0.218917
ENSMUSG00000081559	5.99235	-1.89348	0.069185
ENSMUSG00000083121	1.39597	-1.88785	0.232483
ENSMUSG00000089739	6.68397	-1.88671	0.0131796
ENSMUSG00000074281	2.41768	-1.88328	0.138277
ENSMUSG00000065767	3.58587	-1.8815	0.137194
ENSMUSG00000023802	0.372689	-1.88137	0.596123	Nox3
ENSMUSG00000026586	0.372689	-1.88137	0.596123	Prrx1
ENSMUSG00000041624	0.372689	-1.88137	0.596123	Gucy1a2
ENSMUSG00000050830	0.372689	-1.88137	0.596123	Vwc2
ENSMUSG00000053528	0.372689	-1.88137	0.596123
ENSMUSG00000063531	0.372689	-1.88137	0.596123	Sema3e
ENSMUSG00000065821	0.372689	-1.88137	0.596123
ENSMUSG00000076797	0.372689	-1.88137	0.596123
ENSMUSG00000081496	0.372689	-1.88137	0.596123
ENSMUSG00000082382	0.372689	-1.88137	0.596123
ENSMUSG00000085340	0.372689	-1.88137	0.596123
ENSMUSG00000088795	0.372689	-1.88137	0.596123
ENSMUSG00000088849	0.372689	-1.88137	0.596123
ENSMUSG00000054892	2.65194	-1.87873	0.146896	Txk
ENSMUSG00000091575	4.90265	-1.87619	0.0274901
ENSMUSG00000084884	1.00523	-1.86938	0.36975
ENSMUSG00000045912	1.44002	-1.86337	0.205595	C2cd4c
ENSMUSG00000089261	0.997788	-1.8595	0.326731
ENSMUSG00000078965	0.860655	-1.85937	0.325348	Gapdh
ENSMUSG00000012428	0.990343	-1.85745	0.456476	Steap4
ENSMUSG00000019929	0.990343	-1.85745	0.456476	Dcn
ENSMUSG00000031443	33.151	-1.85265	7.51e-07	F7
ENSMUSG00000030701	3.7747	-1.85243	0.0625599	Plekhb1
ENSMUSG00000058400	0.814933	-1.85203	0.45013	Qrfpr
ENSMUSG00000070289	2.49723	-1.84988	0.272439
ENSMUSG00000034958	0.824054	-1.84686	0.37629	Atcay
ENSMUSG00000082498	0.819494	-1.84514	0.330937
ENSMUSG00000092572	0.819494	-1.84514	0.330937	Serpinb10-ps
ENSMUSG00000082357	3.22863	-1.84277	0.09959
ENSMUSG00000085092	128.161	-1.84191	2.67e-05
ENSMUSG00000043623	0.816609	-1.84046	0.378303
ENSMUSG00000083988	0.816609	-1.84046	0.378303
ENSMUSG00000089343	1.39466	-1.83812	0.255703
ENSMUSG00000064696	1.95466	-1.83614	0.204938
ENSMUSG00000092630	5.30671	-1.8361	0.0477003
ENSMUSG00000014776	4.54005	-1.83537	0.11099	Nol3
ENSMUSG00000074562	6.71937	-1.83517	NA
ENSMUSG00000079845	47.1347	-1.83407	0.0067844	Xlr4a
ENSMUSG00000017002	246.736	-1.82863	0.0489829	Slpi
ENSMUSG00000077004	0.973869	-1.82835	0.334603
ENSMUSG00000074603	0.978429	-1.82646	0.380425
ENSMUSG00000092619	0.841296	-1.82642	0.379322
ENSMUSG00000040026	2681.38	-1.82352	0.0946362	Saa3
ENSMUSG00000040775	0.829291	-1.8216	0.391708
ENSMUSG00000028784	0.966424	-1.82157	0.392432
ENSMUSG00000034205	32.0236	-1.8152	5.99e-06	LOC100862072
ENSMUSG00000028023	0.34877	-1.8148	0.615297	Pitx2
ENSMUSG00000029564	0.34877	-1.8148	0.615297	4930519G04Rik
ENSMUSG00000070708	0.34877	-1.8148	0.615297	Gtsf1l
ENSMUSG00000071424	0.34877	-1.8148	0.615297	Grid2
ENSMUSG00000078437	0.34877	-1.8148	0.615297	Zfp781
ENSMUSG00000083752	0.34877	-1.8148	0.615297
ENSMUSG00000083774	0.34877	-1.8148	0.615297
ENSMUSG00000087850	0.34877	-1.8148	0.615297
ENSMUSG00000088494	0.34877	-1.8148	0.615297
ENSMUSG00000088816	0.34877	-1.8148	0.615297
ENSMUSG00000093067	0.34877	-1.8148	0.615297
ENSMUSG00000088230	0.795574	-1.81374	0.396079
ENSMUSG00000085713	1.60694	-1.81059	0.235323
ENSMUSG00000055602	1.99571	-1.80993	0.244053	Tcp10b
ENSMUSG00000078891	0.788129	-1.80735	0.387915	Etohi1
ENSMUSG00000087384	2.32891	-1.80628	0.143001
ENSMUSG00000030806	0.79269	-1.80519	0.341379	Stx1b
ENSMUSG00000009876	0.822739	-1.80193	0.478556	Cox4i2
ENSMUSG00000031202	1.35793	-1.80137	0.263752	Rab39b
ENSMUSG00000085212	0.785245	-1.79695	0.464685
ENSMUSG00000065829	2.72523	-1.7964	0.105723
ENSMUSG00000059776	0.812816	-1.79273	0.399283
ENSMUSG00000074868	1.33937	-1.79253	0.265881
ENSMUSG00000073535	0.947065	-1.78855	0.344701
ENSMUSG00000082888	0.947065	-1.78855	0.344701
ENSMUSG00000027457	1.81561	-1.78828	0.31313	Snph
ENSMUSG00000007888	0.805371	-1.78715	0.390883	Crlf1
ENSMUSG00000042371	0.805371	-1.78715	0.390883	Slc5a10
ENSMUSG00000065341	0.805371	-1.78715	0.390883
ENSMUSG00000074812	0.945389	-1.78642	0.475264	Gm355
ENSMUSG00000013562	3.92723	-1.78581	0.0594841
ENSMUSG00000065343	1.60527	-1.7841	0.28178
ENSMUSG00000084874	0.977114	-1.77437	0.481659
ENSMUSG00000051124	0.802487	-1.77156	0.468414	Gimap9
ENSMUSG00000028661	0.76421	-1.77086	0.408331	Epha8
ENSMUSG00000031329	0.76421	-1.77086	0.408331	Tsx
ENSMUSG00000086279	0.76877	-1.76981	0.397693
ENSMUSG00000092799	0.76877	-1.76981	0.397693
ENSMUSG00000041737	0.767094	-1.76564	0.570359	Tmem45b
ENSMUSG00000053588	1.29609	-1.76551	0.328247
ENSMUSG00000085672	0.761326	-1.76339	0.399866
ENSMUSG00000090656	2.52446	-1.76313	0.152658
ENSMUSG00000091019	1.35006	-1.7628	0.31531
ENSMUSG00000087449	0.79882	-1.75942	0.489934
ENSMUSG00000002459	1.38798	-1.75818	0.235673	Rgs20
ENSMUSG00000068262	11.5671	-1.75714	0.111224
ENSMUSG00000027073	1.3072	-1.75425	0.294995	Prg2
ENSMUSG00000087452	1.35205	-1.75403	0.303583
ENSMUSG00000015001	2.29912	-1.75403	0.161084	Oc90
ENSMUSG00000027070	1.31009	-1.75311	0.359723	Lrp2
ENSMUSG00000090186	48.5269	-1.7517	0.000340909
ENSMUSG00000084143	0.781452	-1.75004	0.411494
ENSMUSG00000088712	0.786012	-1.74975	0.400652
ENSMUSG00000085524	2.30736	-1.74689	0.256019
ENSMUSG00000084904	0.9157	-1.74337	0.402905
ENSMUSG00000001583	1.65256	-1.74098	0.243463	Tnk1
ENSMUSG00000032105	1.37186	-1.73903	0.38481	Pdzd3
ENSMUSG00000045790	1.37229	-1.73871	0.347517
ENSMUSG00000071262	1.3961	-1.73834	0.432629	Zfp957
ENSMUSG00000083783	0.921469	-1.73518	0.569086
ENSMUSG00000082483	0.784336	-1.73452	0.574734
ENSMUSG00000041377	0.816062	-1.73228	0.494292	Ninj2
ENSMUSG00000092481	1.33558	-1.73157	0.282169
ENSMUSG00000001985	0.321966	-1.7302	0.648344	Grik3
ENSMUSG00000031494	0.321966	-1.7302	0.648344	Cd209a
ENSMUSG00000031661	0.321966	-1.7302	0.648344	Nkd1
ENSMUSG00000044220	0.321966	-1.7302	0.648344	Nkx2-3
ENSMUSG00000049971	0.321966	-1.7302	0.648344	Glt1d1
ENSMUSG00000073290	0.321966	-1.7302	0.648344
ENSMUSG00000080859	0.321966	-1.7302	0.648344
ENSMUSG00000084004	0.321966	-1.7302	0.648344
ENSMUSG00000093347	0.321966	-1.7302	0.648344
ENSMUSG00000026770	3.4505	-1.72905	0.155319	Il2ra
ENSMUSG00000087411	1.26473	-1.72683	0.292466
ENSMUSG00000085935	0.741966	-1.72367	0.4208
ENSMUSG00000086719	0.741966	-1.72367	0.4208
ENSMUSG00000025922	0.74029	-1.72232	0.497587
ENSMUSG00000025127	3.4356	-1.72208	0.0865278	Gcgr
ENSMUSG00000081418	4.94255	-1.7208	0.0689469
ENSMUSG00000062896	0.808617	-1.72072	0.489496
ENSMUSG00000086083	1.33269	-1.72049	0.253557
ENSMUSG00000087896	0.94575	-1.7203	0.487966
ENSMUSG00000064731	3.8552	-1.71964	0.0877687
ENSMUSG00000001739	6.40507	-1.71941	0.0415753	Cldn15
ENSMUSG00000044641	1.32981	-1.71678	0.263686	Pard6b
ENSMUSG00000008590	0.378819	-1.71571	0.651163	Htr3b
ENSMUSG00000031876	0.378819	-1.71571	0.651163	Cmtm1
ENSMUSG00000038801	0.378819	-1.71571	0.651163	Scgb1c1
ENSMUSG00000054662	0.378819	-1.71571	0.651163	Ano9
ENSMUSG00000063971	0.378819	-1.71571	0.651163	1700011A15Rik
ENSMUSG00000065070	0.378819	-1.71571	0.651163
ENSMUSG00000065582	0.378819	-1.71571	0.651163
ENSMUSG00000074236	0.378819	-1.71571	0.651163
ENSMUSG00000074997	0.378819	-1.71571	0.651163
ENSMUSG00000075020	0.378819	-1.71571	0.651163
ENSMUSG00000081078	0.378819	-1.71571	0.651163
ENSMUSG00000084342	0.378819	-1.71571	0.651163
ENSMUSG00000085068	0.378819	-1.71571	0.651163
ENSMUSG00000086435	0.378819	-1.71571	0.651163
ENSMUSG00000086474	0.378819	-1.71571	0.651163
ENSMUSG00000088555	0.378819	-1.71571	0.651163
ENSMUSG00000091794	0.378819	-1.71571	0.651163	Vmn2r18
ENSMUSG00000093268	0.378819	-1.71571	0.651163
ENSMUSG00000074673	2.55807	-1.70908	0.141398	Ttll9
ENSMUSG00000076315	0.754648	-1.7077	0.413047
ENSMUSG00000085623	0.754648	-1.7077	0.413047
ENSMUSG00000062309	1.81597	-1.70746	0.229523	Rpp25
ENSMUSG00000079009	0.734522	-1.70714	0.489584	Gm14139
ENSMUSG00000081401	0.896341	-1.7031	0.423509
ENSMUSG00000087446	1.9153	-1.70134	0.191956
ENSMUSG00000044320	3.02222	-1.69572	0.151465	1700001O22Rik
ENSMUSG00000088273	4.82091	-1.69436	0.0611715
ENSMUSG00000090675	33.1578	-1.69027	0.00120654	Olfr111
ENSMUSG00000093168	1.26053	-1.68905	0.36439
ENSMUSG00000091047	1.58039	-1.68662	0.265335
ENSMUSG00000032584	0.767455	-1.68427	0.440572	Mst1r
ENSMUSG00000076620	1.3149	-1.68389	0.393376
ENSMUSG00000039246	25.4546	-1.68261	0.000166774	Lyplal1
ENSMUSG00000088442	1.62864	-1.68218	0.310394
ENSMUSG00000034981	0.751764	-1.68196	0.493281	Parm1
ENSMUSG00000088549	0.751764	-1.68196	0.493281
ENSMUSG00000032702	0.710602	-1.67957	0.434093	Kank1
ENSMUSG00000081217	0.710602	-1.67957	0.434093
ENSMUSG00000070337	3.37444	-1.67845	0.109737	Gpr179
ENSMUSG00000040489	2.24053	-1.67547	0.230324	Sox30
ENSMUSG00000093352	1.27909	-1.67242	0.279382
ENSMUSG00000091024	5.91602	-1.66957	0.050524
ENSMUSG00000082127	0.777253	-1.66948	0.511867
ENSMUSG00000064837	1.26341	-1.6665	0.313628
ENSMUSG00000066035	0.743536	-1.66001	0.509367
ENSMUSG00000013353	0.347455	-1.65984	0.652627	4931406B18Rik
ENSMUSG00000020067	0.347455	-1.65984	0.652627	Mypn
ENSMUSG00000033963	0.347455	-1.65984	0.652627	4931417G12Rik
ENSMUSG00000034730	0.347455	-1.65984	0.652627	Bai1
ENSMUSG00000041247	0.347455	-1.65984	0.652627	Lamp3
ENSMUSG00000046008	0.347455	-1.65984	0.652627	Pnlip
ENSMUSG00000046180	0.347455	-1.65984	0.652627	4930550L24Rik
ENSMUSG00000051354	0.347455	-1.65984	0.652627	Samd3
ENSMUSG00000051401	0.347455	-1.65984	0.652627	Kctd16
ENSMUSG00000053093	0.347455	-1.65984	0.652627	Myh7
ENSMUSG00000053552	0.347455	-1.65984	0.652627	Ebf4
ENSMUSG00000059483	0.347455	-1.65984	0.652627
ENSMUSG00000060808	0.347455	-1.65984	0.652627
ENSMUSG00000062543	0.347455	-1.65984	0.652627	Gsdmcl2
ENSMUSG00000062813	0.347455	-1.65984	0.652627
ENSMUSG00000064906	0.347455	-1.65984	0.652627
ENSMUSG00000075773	0.347455	-1.65984	0.652627
ENSMUSG00000076123	0.347455	-1.65984	0.652627
ENSMUSG00000083462	0.347455	-1.65984	0.652627
ENSMUSG00000083724	0.347455	-1.65984	0.652627
ENSMUSG00000085897	0.347455	-1.65984	0.652627
ENSMUSG00000087426	0.347455	-1.65984	0.652627
ENSMUSG00000089486	0.347455	-1.65984	0.652627
ENSMUSG00000091491	0.347455	-1.65984	0.652627	Vmn2r97
ENSMUSG00000093119	0.347455	-1.65984	0.652627
ENSMUSG00000093146	0.347455	-1.65984	0.652627
ENSMUSG00000093321	0.347455	-1.65984	0.652627
ENSMUSG00000020395	0.864977	-1.6595	0.436079	Itk
ENSMUSG00000087387	1.88014	-1.6593	0.236227
ENSMUSG00000041734	0.727844	-1.65915	0.437196	Kirrel
ENSMUSG00000078763	196.305	-1.65691	0.0274508	Slfn1
ENSMUSG00000080346	0.728647	-1.6521	0.600362
ENSMUSG00000069268	1.8063	-1.64977	0.298057	Hist1h2bn
ENSMUSG00000056008	3.45676	-1.64943	0.123283	Gm11541
ENSMUSG00000037071	118.818	-1.6491	0.000324352	Scd1
ENSMUSG00000085186	1.24772	-1.64906	0.329941
ENSMUSG00000022763	0.730728	-1.64868	0.503112	Aifm3
ENSMUSG00000084748	0.730728	-1.64868	0.503112
ENSMUSG00000085669	0.730728	-1.64868	0.503112
ENSMUSG00000020583	5.99451	-1.64811	0.0381965	Matn3
ENSMUSG00000087406	1.5548	-1.64779	0.34286
ENSMUSG00000001103	0.316091	-1.64626	0.664736	Sebox
ENSMUSG00000002033	0.316091	-1.64626	0.664736	Cd3g
ENSMUSG00000015354	0.316091	-1.64626	0.664736	Pcolce2
ENSMUSG00000024903	0.316091	-1.64626	0.664736	Lao1
ENSMUSG00000025038	0.316091	-1.64626	0.664736	Efhc2
ENSMUSG00000025610	0.316091	-1.64626	0.664736	ORF63
ENSMUSG00000027643	0.316091	-1.64626	0.664736	Ghrh
ENSMUSG00000028194	0.316091	-1.64626	0.664736	Ddah1
ENSMUSG00000034112	0.316091	-1.64626	0.664736	Atp2c2
ENSMUSG00000038602	0.316091	-1.64626	0.664736	Slc35f1
ENSMUSG00000040017	0.316091	-1.64626	0.664736	Saa4
ENSMUSG00000048982	0.316091	-1.64626	0.664736	Gphb5
ENSMUSG00000054258	0.316091	-1.64626	0.664736	Gm5082
ENSMUSG00000064682	0.316091	-1.64626	0.664736
ENSMUSG00000065674	0.316091	-1.64626	0.664736
ENSMUSG00000070436	0.316091	-1.64626	0.664736	Serpinh1
ENSMUSG00000070867	0.316091	-1.64626	0.664736	Gm12824
ENSMUSG00000073083	0.316091	-1.64626	0.664736	LOC100503822
ENSMUSG00000076333	0.316091	-1.64626	0.664736
ENSMUSG00000077785	0.316091	-1.64626	0.664736
ENSMUSG00000080396	0.316091	-1.64626	0.664736
ENSMUSG00000081311	0.316091	-1.64626	0.664736
ENSMUSG00000082245	0.316091	-1.64626	0.664736
ENSMUSG00000082287	0.316091	-1.64626	0.664736
ENSMUSG00000085915	0.316091	-1.64626	0.664736
ENSMUSG00000086136	0.316091	-1.64626	0.664736
ENSMUSG00000087173	0.316091	-1.64626	0.664736
ENSMUSG00000087272	0.316091	-1.64626	0.664736
ENSMUSG00000088575	0.316091	-1.64626	0.664736
ENSMUSG00000089208	0.316091	-1.64626	0.664736
ENSMUSG00000092788	0.316091	-1.64626	0.664736
ENSMUSG00000092845	0.316091	-1.64626	0.664736
ENSMUSG00000065725	2.81898	-1.64481	0.244622
ENSMUSG00000026822	187.232	-1.63935	0.0753932	Lcn2
ENSMUSG00000084745	0.736091	-1.6362	0.454618
ENSMUSG00000064587	2.70476	-1.63569	0.18475
ENSMUSG00000082530	0.740652	-1.63371	0.454764
ENSMUSG00000073554	0.760778	-1.63348	0.513598
ENSMUSG00000037014	1.2881	-1.63162	0.345138	Sstr4
ENSMUSG00000035032	4.23279	-1.61452	0.0809434	Nek11
ENSMUSG00000080709	0.753333	-1.61404	0.458425
ENSMUSG00000086485	0.753333	-1.61404	0.458425
ENSMUSG00000009350	8.9752	-1.61368	0.0793574	Mpo
ENSMUSG00000046991	0.757894	-1.61149	0.458606	Wdr27
ENSMUSG00000024998	0.841057	-1.59856	0.513828	Plce1
ENSMUSG00000089838	0.841057	-1.59856	0.513828
ENSMUSG00000049152	1.197	-1.5978	0.352065	Ugt3a2
ENSMUSG00000084277	0.703925	-1.5973	0.517796
ENSMUSG00000028109	3.36433	-1.59727	0.111101	Hormad1
ENSMUSG00000089313	0.704727	-1.59625	0.535776
ENSMUSG00000025977	1.46694	-1.5961	0.297396	Boll
ENSMUSG00000085560	0.712172	-1.595	0.466675
ENSMUSG00000079235	1.12903	-1.59471	0.420512	Ccdc13
ENSMUSG00000090095	0.716732	-1.5923	0.466853
ENSMUSG00000072492	1.44145	-1.58669	0.352891
ENSMUSG00000033872	1.22826	-1.58522	0.380444
ENSMUSG00000003555	0.709287	-1.58489	0.469366	Cyp17a1
ENSMUSG00000078612	0.709287	-1.58489	0.469366	1700024P16Rik
ENSMUSG00000085867	2.07099	-1.58321	0.211617
ENSMUSG00000067608	143.759	-1.58284	0.126642
ENSMUSG00000021499	1.25385	-1.57839	0.30588	Catsper3
ENSMUSG00000066009	2.68208	-1.57817	0.184008	Gm13051
ENSMUSG00000091591	8.76098	-1.57398	0.0183289
ENSMUSG00000054910	1.16354	-1.57341	0.491728
ENSMUSG00000089796	1.16354	-1.57341	0.491728
ENSMUSG00000064413	0.729414	-1.57299	0.470468
ENSMUSG00000089634	0.866547	-1.57285	0.469406
ENSMUSG00000064964	1.2979	-1.57156	0.340712
ENSMUSG00000020598	35.7848	-1.57026	0.00152209	Nrcam
ENSMUSG00000073008	0.733974	-1.57023	0.470683	Gpr174
ENSMUSG00000040467	1.18746	-1.57002	0.422509
ENSMUSG00000086575	0.721969	-1.56938	0.540114
ENSMUSG00000031972	8.21091	-1.56739	0.0410545	Acta1
ENSMUSG00000044254	2.04787	-1.56652	0.232941	Pcsk9
ENSMUSG00000079710	0.726529	-1.56288	0.473174	Tcte3
ENSMUSG00000084154	0.863662	-1.56273	0.472072
ENSMUSG00000056271	4.37026	-1.56127	0.119539	Lman1l
ENSMUSG00000065387	1.15452	-1.56026	0.353134
ENSMUSG00000033152	1.22993	-1.55715	0.311739	Podxl2
ENSMUSG00000005360	0.292171	-1.55535	0.682535	Slc1a3
ENSMUSG00000007107	0.292171	-1.55535	0.682535	Atp1a4
ENSMUSG00000020155	0.292171	-1.55535	0.682535	Kcnmb1
ENSMUSG00000021622	0.292171	-1.55535	0.682535	Ckmt2
ENSMUSG00000023083	0.292171	-1.55535	0.682535	H2-M10.2
ENSMUSG00000025644	0.292171	-1.55535	0.682535
ENSMUSG00000028024	0.292171	-1.55535	0.682535	Enpep
ENSMUSG00000028785	0.292171	-1.55535	0.682535	Hpca
ENSMUSG00000029656	0.292171	-1.55535	0.682535	C8b
ENSMUSG00000030141	0.292171	-1.55535	0.682535	Vmn2r26
ENSMUSG00000031448	0.292171	-1.55535	0.682535	Adprhl1
ENSMUSG00000031698	0.292171	-1.55535	0.682535	Mylk3
ENSMUSG00000034224	0.292171	-1.55535	0.682535	Slc38a8
ENSMUSG00000036446	0.292171	-1.55535	0.682535	Lum
ENSMUSG00000037446	0.292171	-1.55535	0.682535	Tulp1
ENSMUSG00000043782	0.292171	-1.55535	0.682535	Ccdc64b
ENSMUSG00000046470	0.292171	-1.55535	0.682535	Sox18
ENSMUSG00000054128	0.292171	-1.55535	0.682535	H2-T3
ENSMUSG00000057534	0.292171	-1.55535	0.682535
ENSMUSG00000062196	0.292171	-1.55535	0.682535
ENSMUSG00000066224	0.292171	-1.55535	0.682535	Arid3c
ENSMUSG00000067001	0.292171	-1.55535	0.682535	Serpinb7
ENSMUSG00000069712	0.292171	-1.55535	0.682535	4930444G20Rik
ENSMUSG00000074923	0.292171	-1.55535	0.682535	Pak6
ENSMUSG00000075265	0.292171	-1.55535	0.682535
ENSMUSG00000076009	0.292171	-1.55535	0.682535
ENSMUSG00000077350	0.292171	-1.55535	0.682535
ENSMUSG00000079055	0.292171	-1.55535	0.682535	Slc8a3
ENSMUSG00000082099	0.292171	-1.55535	0.682535
ENSMUSG00000082394	0.292171	-1.55535	0.682535
ENSMUSG00000082789	0.292171	-1.55535	0.682535
ENSMUSG00000083200	0.292171	-1.55535	0.682535
ENSMUSG00000083412	0.292171	-1.55535	0.682535
ENSMUSG00000084009	0.292171	-1.55535	0.682535
ENSMUSG00000084465	0.292171	-1.55535	0.682535
ENSMUSG00000084869	0.292171	-1.55535	0.682535
ENSMUSG00000085375	0.292171	-1.55535	0.682535
ENSMUSG00000088439	0.292171	-1.55535	0.682535
ENSMUSG00000088685	0.292171	-1.55535	0.682535
ENSMUSG00000088835	0.292171	-1.55535	0.682535
ENSMUSG00000089172	0.292171	-1.55535	0.682535
ENSMUSG00000089186	0.292171	-1.55535	0.682535
ENSMUSG00000089999	0.292171	-1.55535	0.682535
ENSMUSG00000092015	0.292171	-1.55535	0.682535
ENSMUSG00000093086	0.292171	-1.55535	0.682535
ENSMUSG00000093091	0.292171	-1.55535	0.682535
ENSMUSG00000000125	0.323535	-1.55489	0.677913	Wnt3
ENSMUSG00000025013	0.323535	-1.55489	0.677913	Tll2
ENSMUSG00000026841	0.323535	-1.55489	0.677913	Fibcd1
ENSMUSG00000027403	0.323535	-1.55489	0.677913	Tgm6
ENSMUSG00000027794	0.323535	-1.55489	0.677913	Sohlh2
ENSMUSG00000032900	0.323535	-1.55489	0.677913	1700065I17Rik
ENSMUSG00000033981	0.323535	-1.55489	0.677913	Gria2
ENSMUSG00000035177	0.323535	-1.55489	0.677913	Nlrp2
ENSMUSG00000044726	0.323535	-1.55489	0.677913	BC030476
ENSMUSG00000045731	0.323535	-1.55489	0.677913	Pnoc
ENSMUSG00000065658	0.323535	-1.55489	0.677913
ENSMUSG00000070074	0.323535	-1.55489	0.677913
ENSMUSG00000074261	0.323535	-1.55489	0.677913	Gm7092
ENSMUSG00000074575	0.323535	-1.55489	0.677913	Kcng1
ENSMUSG00000077387	0.323535	-1.55489	0.677913
ENSMUSG00000081892	0.323535	-1.55489	0.677913
ENSMUSG00000085140	0.323535	-1.55489	0.677913
ENSMUSG00000085724	0.323535	-1.55489	0.677913
ENSMUSG00000085932	0.323535	-1.55489	0.677913
ENSMUSG00000087807	0.323535	-1.55489	0.677913
ENSMUSG00000087820	0.323535	-1.55489	0.677913
ENSMUSG00000092510	0.323535	-1.55489	0.677913
ENSMUSG00000092884	0.323535	-1.55489	0.677913
ENSMUSG00000093247	0.323535	-1.55489	0.677913
ENSMUSG00000087579	11.4585	-1.55448	0.0153802
ENSMUSG00000025608	1.54068	-1.5521	0.371651	Podxl
ENSMUSG00000025813	0.680808	-1.5492	0.5415	Homer2
ENSMUSG00000082653	0.680808	-1.5492	0.5415
ENSMUSG00000040187	38.2858	-1.54815	0.00198823	Arntl2
ENSMUSG00000038793	17.3067	-1.54713	0.00207715	Lefty1
ENSMUSG00000084457	1.19401	-1.54578	0.369384
ENSMUSG00000068417	51.8911	-1.54336	2.23e-05	Pnp2
ENSMUSG00000089145	48.8317	-1.54251	0.219811
ENSMUSG00000057818	1.10501	-1.54137	0.515504
ENSMUSG00000058932	0.677121	-1.5398	0.545794
ENSMUSG00000031449	0.685368	-1.53674	0.438017	Atp4b
ENSMUSG00000038630	0.685368	-1.53674	0.438017	Zkscan16
ENSMUSG00000041309	0.685368	-1.53674	0.438017	Nkx6-2
ENSMUSG00000051723	0.685368	-1.53674	0.438017
ENSMUSG00000083306	0.685368	-1.53674	0.438017
ENSMUSG00000089085	0.685368	-1.53674	0.438017
ENSMUSG00000048473	1.19857	-1.53325	0.318622	Gm766
ENSMUSG00000077578	0.705494	-1.53289	0.550244
ENSMUSG00000065246	1.66514	-1.53061	0.509157
ENSMUSG00000026621	1.42366	-1.53022	0.354776	Mosc1
ENSMUSG00000091159	1.76118	-1.52761	0.339095
ENSMUSG00000021062	10.7191	-1.5268	0.0443892	Rab15
ENSMUSG00000053030	3.61425	-1.52462	0.145789	Spink2
ENSMUSG00000086679	0.70717	-1.52311	0.544502
ENSMUSG00000085309	0.835182	-1.52305	0.541833
ENSMUSG00000079262	4.67305	-1.52261	0.140063	Slco1a6
ENSMUSG00000071691	1.24261	-1.52253	0.365682	Gm960
ENSMUSG00000029410	8.94418	-1.51965	0.0125641	Ppef2
ENSMUSG00000026611	1.09924	-1.51522	0.412869	Spata17
ENSMUSG00000064925	2.67399	-1.51418	0.222426
ENSMUSG00000082513	2.58499	-1.51399	0.177388
ENSMUSG00000022790	23.0114	-1.51319	0.0388195	Igsf11
ENSMUSG00000075281	2.80314	-1.51315	0.187357
ENSMUSG00000062464	5.64904	-1.51268	0.0719073	Gm9705
ENSMUSG00000000317	4.48281	-1.51203	0.154871	Bcl6b
ENSMUSG00000074899	72.1677	-1.5111	0.00504433	Spnb5
ENSMUSG00000045034	2.93538	-1.50541	0.18861	Ankrd34b
ENSMUSG00000000690	0.268252	-1.5032	0.692783	Hoxb6
ENSMUSG00000019102	0.268252	-1.5032	0.692783	Aldh3a1
ENSMUSG00000019146	0.268252	-1.5032	0.692783	Cacng2
ENSMUSG00000021056	0.268252	-1.5032	0.692783	Tex21
ENSMUSG00000021078	0.268252	-1.5032	0.692783	Tomm20l
ENSMUSG00000022809	0.268252	-1.5032	0.692783	Nr1i2
ENSMUSG00000022829	0.268252	-1.5032	0.692783	Stxbp5l
ENSMUSG00000027335	0.268252	-1.5032	0.692783	Adra1d
ENSMUSG00000027547	0.268252	-1.5032	0.692783	Sall4
ENSMUSG00000029122	0.268252	-1.5032	0.692783	Evc
ENSMUSG00000030307	0.268252	-1.5032	0.692783	Slc6a11
ENSMUSG00000030450	0.268252	-1.5032	0.692783	Oca2
ENSMUSG00000031489	0.268252	-1.5032	0.692783	Adrb3
ENSMUSG00000031551	0.268252	-1.5032	0.692783	Ido1
ENSMUSG00000031881	0.268252	-1.5032	0.692783	Cdh16
ENSMUSG00000033350	0.268252	-1.5032	0.692783	Chst2
ENSMUSG00000034098	0.268252	-1.5032	0.692783	Fstl5
ENSMUSG00000034796	0.268252	-1.5032	0.692783	Cpne7
ENSMUSG00000034881	0.268252	-1.5032	0.692783	Tbxa2r
ENSMUSG00000036251	0.268252	-1.5032	0.692783	Trpm8
ENSMUSG00000036855	0.268252	-1.5032	0.692783	Gjd4
ENSMUSG00000038805	0.268252	-1.5032	0.692783	Six3
ENSMUSG00000051732	0.268252	-1.5032	0.692783	Pabpc2
ENSMUSG00000053825	0.268252	-1.5032	0.692783	Ppfia2
ENSMUSG00000054537	0.268252	-1.5032	0.692783	Tmprss11e
ENSMUSG00000059187	0.268252	-1.5032	0.692783	Fam19a1
ENSMUSG00000059610	0.268252	-1.5032	0.692783	Olfr222
ENSMUSG00000060209	0.268252	-1.5032	0.692783	Gm6570
ENSMUSG00000060863	0.268252	-1.5032	0.692783	Tcl1b2
ENSMUSG00000061261	0.268252	-1.5032	0.692783
ENSMUSG00000061633	0.268252	-1.5032	0.692783	1700029P11Rik
ENSMUSG00000062168	0.268252	-1.5032	0.692783	Ppef1
ENSMUSG00000063821	0.268252	-1.5032	0.692783	Dupd1
ENSMUSG00000066125	0.268252	-1.5032	0.692783	Olfr538
ENSMUSG00000066201	0.268252	-1.5032	0.692783	Il11ra2
ENSMUSG00000074028	0.268252	-1.5032	0.692783	Slc22a13
ENSMUSG00000074111	0.268252	-1.5032	0.692783	Mrgpra9
ENSMUSG00000074561	0.268252	-1.5032	0.692783
ENSMUSG00000074563	0.268252	-1.5032	0.692783
ENSMUSG00000075082	0.268252	-1.5032	0.692783	Olfr1246
ENSMUSG00000076586	0.268252	-1.5032	0.692783
ENSMUSG00000077419	0.268252	-1.5032	0.692783
ENSMUSG00000077750	0.268252	-1.5032	0.692783
ENSMUSG00000078114	0.268252	-1.5032	0.692783
ENSMUSG00000078192	0.268252	-1.5032	0.692783
ENSMUSG00000079226	0.268252	-1.5032	0.692783
ENSMUSG00000079579	0.268252	-1.5032	0.692783	Gm6760
ENSMUSG00000079719	0.268252	-1.5032	0.692783
ENSMUSG00000079728	0.268252	-1.5032	0.692783	Dynlt1b
ENSMUSG00000080523	0.268252	-1.5032	0.692783
ENSMUSG00000081029	0.268252	-1.5032	0.692783
ENSMUSG00000081165	0.268252	-1.5032	0.692783
ENSMUSG00000081979	0.268252	-1.5032	0.692783
ENSMUSG00000082400	0.268252	-1.5032	0.692783
ENSMUSG00000083283	0.268252	-1.5032	0.692783
ENSMUSG00000085848	0.268252	-1.5032	0.692783
ENSMUSG00000085954	0.268252	-1.5032	0.692783
ENSMUSG00000085989	0.268252	-1.5032	0.692783
ENSMUSG00000087170	0.268252	-1.5032	0.692783
ENSMUSG00000087638	0.268252	-1.5032	0.692783
ENSMUSG00000088860	0.268252	-1.5032	0.692783
ENSMUSG00000088949	0.268252	-1.5032	0.692783
ENSMUSG00000089009	0.268252	-1.5032	0.692783
ENSMUSG00000090101	0.268252	-1.5032	0.692783
ENSMUSG00000090113	0.268252	-1.5032	0.692783	Nhlrc4
ENSMUSG00000090313	0.268252	-1.5032	0.692783
ENSMUSG00000092008	0.268252	-1.5032	0.692783	Cyp2c69
ENSMUSG00000092368	0.268252	-1.5032	0.692783
ENSMUSG00000092617	0.268252	-1.5032	0.692783
ENSMUSG00000092752	0.268252	-1.5032	0.692783
ENSMUSG00000064899	0.661448	-1.50051	0.494893
ENSMUSG00000088249	0.661448	-1.50051	0.494893
ENSMUSG00000053603	1.72733	-1.50047	0.410445
ENSMUSG00000027209	4.05974	-1.49779	0.128595	4930525F21Rik
ENSMUSG00000087150	48.5388	-1.49733	0.00064941
ENSMUSG00000077733	1.61532	-1.49608	0.325714
ENSMUSG00000007946	1.64012	-1.4956	0.357734	Phox2a
ENSMUSG00000068303	2.76546	-1.49534	0.274702
ENSMUSG00000087420	1.4557	-1.49332	0.363719
ENSMUSG00000031802	0.654004	-1.49306	0.497582
ENSMUSG00000042078	0.654004	-1.49306	0.497582	Svop
ENSMUSG00000081958	0.654004	-1.49306	0.497582
ENSMUSG00000091864	1.71633	-1.49239	0.265028
ENSMUSG00000078952	1.6804	-1.49191	0.31936
ENSMUSG00000069743	30.3255	-1.49133	0.000395985	Zfp820
ENSMUSG00000020639	0.658564	-1.48987	0.497827	Pfn4
ENSMUSG00000065299	0.658564	-1.48987	0.497827
ENSMUSG00000048078	3.46354	-1.48947	0.140633	Odz4
ENSMUSG00000093060	1.2047	-1.489	0.400065
ENSMUSG00000081453	5.32586	-1.48719	0.0914242
ENSMUSG00000083045	1.70066	-1.48677	0.290407
ENSMUSG00000086640	1.70066	-1.48677	0.290407
ENSMUSG00000030376	1.14784	-1.48567	0.341942	Slc8a2
ENSMUSG00000082828	5.43544	-1.48474	0.061862
ENSMUSG00000021718	1.51712	-1.48238	0.383751	4933425L06Rik
ENSMUSG00000050762	1.24586	-1.4819	0.448997	Prss27
ENSMUSG00000061848	2.22622	-1.48147	0.340921
ENSMUSG00000086953	0.815823	-1.47898	0.496564
ENSMUSG00000014609	5.02392	-1.47653	0.19767	Chrne
ENSMUSG00000074999	1.54893	-1.4752	0.381622
ENSMUSG00000033177	0.808379	-1.47172	0.499034	Tmprss7
ENSMUSG00000076715	1.19189	-1.46895	0.381067
ENSMUSG00000081282	0.675806	-1.46825	0.501593
ENSMUSG00000089151	0.675806	-1.46825	0.501593
ENSMUSG00000079472	2.34549	-1.46706	0.272601
ENSMUSG00000020932	2.77422	-1.46696	0.204191	Gfap
ENSMUSG00000050493	32.2217	-1.46514	0.00144265	Fam167b
ENSMUSG00000065999	19.8318	-1.45988	0.0414346	LOC100862460
ENSMUSG00000087094	1.56916	-1.45789	0.354039
ENSMUSG00000086563	1.12104	-1.45758	0.36488
ENSMUSG00000088414	0.664694	-1.4569	0.651206
ENSMUSG00000022220	3.36115	-1.45297	0.184816	Adcy4
ENSMUSG00000022836	18.1692	-1.45236	0.0558236	Mylk
ENSMUSG00000011350	0.630084	-1.45004	0.511063
ENSMUSG00000085730	0.630084	-1.45004	0.511063
ENSMUSG00000042784	10.9025	-1.44991	0.00753695	Muc1
ENSMUSG00000083104	3.86172	-1.44762	0.119777
ENSMUSG00000022026	3.55953	-1.44727	0.199022	Olfm4
ENSMUSG00000057766	23.6586	-1.44705	0.00118181	Ankrd29
ENSMUSG00000081647	0.634644	-1.44667	0.511329
ENSMUSG00000077380	3.70784	-1.44627	0.14506
ENSMUSG00000066392	0.632968	-1.44573	0.653965	Nrxn3
ENSMUSG00000092284	0.632968	-1.44573	0.653965
ENSMUSG00000021587	33.7261	-1.44442	0.00300678	Pcsk1
ENSMUSG00000033255	9.17326	-1.44327	0.042855	Gm5134
ENSMUSG00000084052	2.11372	-1.44104	0.298946
ENSMUSG00000085574	1.8837	-1.44086	0.326
ENSMUSG00000086124	1.08145	-1.43986	0.460623
ENSMUSG00000074805	1.53769	-1.43622	0.468792
ENSMUSG00000028597	12.5247	-1.43618	0.00569906	Gpx7
ENSMUSG00000032011	1.09712	-1.43269	0.40745	Thy1
ENSMUSG00000000305	0.265367	-1.43013	0.707231	Cdh4
ENSMUSG00000001506	0.296732	-1.43013	0.707231	Col1a1
ENSMUSG00000001802	0.265367	-1.43013	0.707231	Lrp3
ENSMUSG00000003436	0.296732	-1.43013	0.707231	Dll3
ENSMUSG00000020295	0.265367	-1.43013	0.707231	Hbq1a
ENSMUSG00000020419	0.265367	-1.43013	0.707231	Hormad2
ENSMUSG00000020905	0.265367	-1.43013	0.707231	Usp43
ENSMUSG00000021620	0.296732	-1.43013	0.707231	Acot12
ENSMUSG00000028841	0.296732	-1.43013	0.707231	Cnksr1
ENSMUSG00000029219	0.265367	-1.43013	0.707231	Slc10a4
ENSMUSG00000029757	0.296732	-1.43013	0.707231	Dync1i1
ENSMUSG00000033585	0.296732	-1.43013	0.707231	Ndn
ENSMUSG00000035686	0.296732	-1.43013	0.707231	Thrsp
ENSMUSG00000036648	0.265367	-1.43013	0.707231	Tcte3
ENSMUSG00000036826	0.296732	-1.43013	0.707231	Tmem149
ENSMUSG00000037712	0.265367	-1.43013	0.707231	Fermt2
ENSMUSG00000037727	0.265367	-1.43013	0.707231	Avp
ENSMUSG00000039364	0.265367	-1.43013	0.707231	Sectm1b
ENSMUSG00000040013	0.265367	-1.43013	0.707231	Fkbp6
ENSMUSG00000046807	0.265367	-1.43013	0.707231	AI646023
ENSMUSG00000047492	0.265367	-1.43013	0.707231	Inhbe
ENSMUSG00000047898	0.265367	-1.43013	0.707231	Ccr4
ENSMUSG00000048910	0.265367	-1.43013	0.707231	2810453I06Rik
ENSMUSG00000051910	0.265367	-1.43013	0.707231	Sox6
ENSMUSG00000052301	0.265367	-1.43013	0.707231	Doc2a
ENSMUSG00000053550	0.265367	-1.43013	0.707231	Shisa7
ENSMUSG00000054758	0.265367	-1.43013	0.707231
ENSMUSG00000054763	0.265367	-1.43013	0.707231	Defb42
ENSMUSG00000055416	0.296732	-1.43013	0.707231
ENSMUSG00000057116	0.296732	-1.43013	0.707231	AF366264
ENSMUSG00000058057	0.265367	-1.43013	0.707231	Mettl7a3
ENSMUSG00000059565	0.265367	-1.43013	0.707231	Gm5292
ENSMUSG00000064023	0.265367	-1.43013	0.707231	Klk8
ENSMUSG00000064057	0.296732	-1.43013	0.707231	Scgb3a1
ENSMUSG00000065806	0.296732	-1.43013	0.707231
ENSMUSG00000067555	0.296732	-1.43013	0.707231
ENSMUSG00000067795	0.265367	-1.43013	0.707231	4930444P10Rik
ENSMUSG00000068243	0.265367	-1.43013	0.707231
ENSMUSG00000068373	0.265367	-1.43013	0.707231	D430041D05Rik
ENSMUSG00000071234	0.265367	-1.43013	0.707231	Tmem90a
ENSMUSG00000071633	0.265367	-1.43013	0.707231	Gm4952
ENSMUSG00000074164	0.296732	-1.43013	0.707231
ENSMUSG00000074456	0.265367	-1.43013	0.707231	Gm9495
ENSMUSG00000074847	0.296732	-1.43013	0.707231
ENSMUSG00000077320	0.296732	-1.43013	0.707231
ENSMUSG00000077561	0.296732	-1.43013	0.707231
ENSMUSG00000080823	0.265367	-1.43013	0.707231
ENSMUSG00000081236	0.265367	-1.43013	0.707231
ENSMUSG00000081325	0.265367	-1.43013	0.707231
ENSMUSG00000081397	0.265367	-1.43013	0.707231
ENSMUSG00000082007	0.296732	-1.43013	0.707231
ENSMUSG00000082377	0.265367	-1.43013	0.707231
ENSMUSG00000082431	0.296732	-1.43013	0.707231
ENSMUSG00000082741	0.265367	-1.43013	0.707231
ENSMUSG00000082791	0.265367	-1.43013	0.707231
ENSMUSG00000082901	0.296732	-1.43013	0.707231
ENSMUSG00000083055	0.296732	-1.43013	0.707231
ENSMUSG00000083165	0.296732	-1.43013	0.707231
ENSMUSG00000083859	0.296732	-1.43013	0.707231
ENSMUSG00000084320	0.296732	-1.43013	0.707231
ENSMUSG00000084522	0.296732	-1.43013	0.707231
ENSMUSG00000084842	0.265367	-1.43013	0.707231
ENSMUSG00000084900	0.296732	-1.43013	0.707231
ENSMUSG00000084969	0.265367	-1.43013	0.707231
ENSMUSG00000085106	0.296732	-1.43013	0.707231
ENSMUSG00000085413	0.296732	-1.43013	0.707231
ENSMUSG00000085791	0.296732	-1.43013	0.707231
ENSMUSG00000085803	0.265367	-1.43013	0.707231
ENSMUSG00000085881	0.296732	-1.43013	0.707231
ENSMUSG00000086926	0.265367	-1.43013	0.707231
ENSMUSG00000087394	0.296732	-1.43013	0.707231
ENSMUSG00000087503	0.265367	-1.43013	0.707231
ENSMUSG00000087714	0.265367	-1.43013	0.707231
ENSMUSG00000088018	0.265367	-1.43013	0.707231
ENSMUSG00000088207	0.265367	-1.43013	0.707231
ENSMUSG00000088410	0.265367	-1.43013	0.707231
ENSMUSG00000089143	0.265367	-1.43013	0.707231
ENSMUSG00000089389	0.296732	-1.43013	0.707231
ENSMUSG00000090098	0.296732	-1.43013	0.707231
ENSMUSG00000090352	0.296732	-1.43013	0.707231
ENSMUSG00000090769	0.296732	-1.43013	0.707231
ENSMUSG00000090855	0.296732	-1.43013	0.707231
ENSMUSG00000091573	0.265367	-1.43013	0.707231
ENSMUSG00000091772	0.265367	-1.43013	0.707231
ENSMUSG00000092225	0.265367	-1.43013	0.707231
ENSMUSG00000092601	0.296732	-1.43013	0.707231
ENSMUSG00000092971	0.265367	-1.43013	0.707231
ENSMUSG00000093030	0.296732	-1.43013	0.707231
ENSMUSG00000093126	0.296732	-1.43013	0.707231
ENSMUSG00000088233	0.784459	-1.42927	0.511885
ENSMUSG00000026697	0.647326	-1.4287	0.514742	Myoc
ENSMUSG00000031075	0.647326	-1.4287	0.514742	Ano1
ENSMUSG00000072575	0.647326	-1.4287	0.514742	Eddm3b
ENSMUSG00000092200	0.647326	-1.4287	0.514742
ENSMUSG00000092649	0.647326	-1.4287	0.514742
ENSMUSG00000085354	4.17541	-1.42814	0.122067
ENSMUSG00000065251	0.651886	-1.42527	0.515051
ENSMUSG00000020887	0.681936	-1.42416	0.656156
ENSMUSG00000071036	0.819069	-1.42174	0.649722
ENSMUSG00000040364	1.02171	-1.42086	0.476293	Sec1
ENSMUSG00000028264	2.04525	-1.42063	0.306241	Spaca1
ENSMUSG00000063820	2.11164	-1.41982	0.249673	Arl9
ENSMUSG00000060176	4.58851	-1.41932	0.0798758	Kif27
ENSMUSG00000062012	12.3653	-1.41892	0.013817	Zfp13
ENSMUSG00000025185	2.96827	-1.41832	0.179483	Loxl4
ENSMUSG00000037577	1.94606	-1.41755	0.460853	Ephx3
ENSMUSG00000080832	3.33015	-1.41576	0.19576
ENSMUSG00000085147	1.62548	-1.41554	0.381367
ENSMUSG00000072387	2.49591	-1.41498	0.31022
ENSMUSG00000032094	1.31021	-1.41469	0.408449	Cd3d
ENSMUSG00000016386	0.241448	-1.4145	0.710331	Mpped2
ENSMUSG00000019647	0.241448	-1.4145	0.710331	Sema6a
ENSMUSG00000025427	0.241448	-1.4145	0.710331	Rnf165
ENSMUSG00000027719	0.241448	-1.4145	0.710331	Adad1
ENSMUSG00000027790	0.241448	-1.4145	0.710331	Sis
ENSMUSG00000029235	0.241448	-1.4145	0.710331	Pdcl2
ENSMUSG00000031162	0.241448	-1.4145	0.710331	Gata1
ENSMUSG00000031710	0.241448	-1.4145	0.710331	Ucp1
ENSMUSG00000037737	0.241448	-1.4145	0.710331	Arpm1
ENSMUSG00000039264	0.241448	-1.4145	0.710331	Gimap3
ENSMUSG00000040543	0.241448	-1.4145	0.710331	Pitpnm3
ENSMUSG00000041245	0.241448	-1.4145	0.710331
ENSMUSG00000042246	0.241448	-1.4145	0.710331	Tmc7
ENSMUSG00000044172	0.241448	-1.4145	0.710331	Ptx4
ENSMUSG00000044176	0.241448	-1.4145	0.710331	Spink10
ENSMUSG00000045991	0.241448	-1.4145	0.710331	Onecut2
ENSMUSG00000047197	0.241448	-1.4145	0.710331	Gjd3
ENSMUSG00000049291	0.241448	-1.4145	0.710331	Prss38
ENSMUSG00000056366	0.241448	-1.4145	0.710331
ENSMUSG00000058216	0.241448	-1.4145	0.710331	BC021614
ENSMUSG00000063428	0.241448	-1.4145	0.710331	Ddo
ENSMUSG00000064409	0.241448	-1.4145	0.710331
ENSMUSG00000064693	0.241448	-1.4145	0.710331
ENSMUSG00000065252	0.241448	-1.4145	0.710331
ENSMUSG00000069581	0.241448	-1.4145	0.710331	C330046G03Rik
ENSMUSG00000072852	0.241448	-1.4145	0.710331
ENSMUSG00000073975	0.241448	-1.4145	0.710331	Olfr550
ENSMUSG00000074412	0.241448	-1.4145	0.710331
ENSMUSG00000075558	0.241448	-1.4145	0.710331
ENSMUSG00000076144	0.241448	-1.4145	0.710331
ENSMUSG00000077227	0.241448	-1.4145	0.710331
ENSMUSG00000077667	0.241448	-1.4145	0.710331
ENSMUSG00000079434	0.241448	-1.4145	0.710331	Neu2
ENSMUSG00000079593	0.241448	-1.4145	0.710331	LOC100862582
ENSMUSG00000079693	0.241448	-1.4145	0.710331
ENSMUSG00000080205	0.241448	-1.4145	0.710331
ENSMUSG00000081492	0.241448	-1.4145	0.710331
ENSMUSG00000082070	0.241448	-1.4145	0.710331
ENSMUSG00000082213	0.241448	-1.4145	0.710331
ENSMUSG00000082475	0.241448	-1.4145	0.710331
ENSMUSG00000082945	0.241448	-1.4145	0.710331
ENSMUSG00000083310	0.241448	-1.4145	0.710331
ENSMUSG00000083314	0.241448	-1.4145	0.710331
ENSMUSG00000083622	0.241448	-1.4145	0.710331
ENSMUSG00000085087	0.241448	-1.4145	0.710331
ENSMUSG00000085747	0.241448	-1.4145	0.710331
ENSMUSG00000085961	0.241448	-1.4145	0.710331
ENSMUSG00000086146	0.241448	-1.4145	0.710331
ENSMUSG00000086280	0.241448	-1.4145	0.710331
ENSMUSG00000086500	0.241448	-1.4145	0.710331
ENSMUSG00000086598	0.241448	-1.4145	0.710331
ENSMUSG00000087103	0.241448	-1.4145	0.710331
ENSMUSG00000087695	0.241448	-1.4145	0.710331
ENSMUSG00000088298	0.241448	-1.4145	0.710331
ENSMUSG00000089624	0.241448	-1.4145	0.710331
ENSMUSG00000089680	0.241448	-1.4145	0.710331
ENSMUSG00000089702	0.241448	-1.4145	0.710331
ENSMUSG00000089842	0.241448	-1.4145	0.710331
ENSMUSG00000091211	0.241448	-1.4145	0.710331
ENSMUSG00000092781	0.241448	-1.4145	0.710331
ENSMUSG00000093322	0.241448	-1.4145	0.710331
ENSMUSG00000073679	0.65021	-1.41408	0.658533
ENSMUSG00000087414	0.65021	-1.41408	0.658533
ENSMUSG00000088371	3.0842	-1.4138	0.181939
ENSMUSG00000025469	2.15489	-1.41214	0.265855	Msx3
ENSMUSG00000040035	3.62664	-1.4118	0.135744	Disp2
ENSMUSG00000077416	2.09584	-1.41152	0.318317
ENSMUSG00000085219	6.63224	-1.40858	0.142634
ENSMUSG00000090586	1.38562	-1.40797	0.405094
ENSMUSG00000032224	0.781575	-1.4078	0.574059	Fam81a
ENSMUSG00000059058	1.497	-1.40763	0.37966
ENSMUSG00000089781	0.644442	-1.40695	0.579269
ENSMUSG00000032221	56.4732	-1.40646	0.0519344	Mns1
ENSMUSG00000088188	1.47308	-1.40646	0.426795
ENSMUSG00000043889	39.6835	-1.40287	NA
ENSMUSG00000081448	2.68745	-1.40209	0.231108
ENSMUSG00000069301	1.87702	-1.3993	0.314674	Hist1h2ao
ENSMUSG00000030911	1.05464	-1.39877	0.461983	Zp2
ENSMUSG00000051255	4.95579	-1.39709	0.111683
ENSMUSG00000032068	0.60328	-1.39539	0.528173	1600029D21Rik
ENSMUSG00000039956	0.60328	-1.39539	0.528173	Mrap
ENSMUSG00000077460	0.60328	-1.39539	0.528173
ENSMUSG00000019590	12.8138	-1.39523	0.0108128	Cyb561
ENSMUSG00000042477	1.58589	-1.39367	0.384297	Tfap2e
ENSMUSG00000049926	1.12717	-1.39328	0.428653	Olfr921
ENSMUSG00000084642	0.606164	-1.39235	0.59481
ENSMUSG00000086159	0.606164	-1.39235	0.59481
ENSMUSG00000076409	1.11973	-1.38472	0.421107
ENSMUSG00000025194	48.4268	-1.38303	1.53e-05	Abcc2
ENSMUSG00000051428	9.5808	-1.38297	0.175846
ENSMUSG00000070692	2.03244	-1.38179	0.269574
ENSMUSG00000091838	1.11517	-1.37863	0.399468
ENSMUSG00000089146	1.08669	-1.37852	0.490177
ENSMUSG00000073591	4.0899	-1.37829	0.174012	Pcdhb22
ENSMUSG00000020891	2.96415	-1.37812	0.297135	Alox8
ENSMUSG00000022432	3.86041	-1.37689	0.136069	Smc1b
ENSMUSG00000093012	2.65241	-1.37664	0.214767
ENSMUSG00000088412	0.757655	-1.3754	0.528228
ENSMUSG00000042761	2.41126	-1.37487	0.276681	Mrap2
ENSMUSG00000093031	1.61713	-1.37468	0.450715
ENSMUSG00000091498	0.620522	-1.37432	0.531806	LOC100047509
ENSMUSG00000029055	2.38367	-1.37237	0.238786	Plch2
ENSMUSG00000090061	1.508	-1.37106	0.3813	3110047P20Rik
ENSMUSG00000019894	1.12586	-1.37088	0.514675	Slc6a15
ENSMUSG00000079421	1.64885	-1.36981	0.461767	4930402F06Rik
ENSMUSG00000033737	2.58156	-1.3689	0.212424	Fndc3c1
ENSMUSG00000066041	2.50602	-1.36805	0.330497
ENSMUSG00000058897	0.760539	-1.36747	0.593147	Col25a1
ENSMUSG00000034584	5.23271	-1.3669	0.0909949	Exph5
ENSMUSG00000091735	3.60353	-1.36688	0.15394	Gpr62
ENSMUSG00000020312	60.4688	-1.3628	0.000192878	Shc2
ENSMUSG00000017740	7.17564	-1.3623	0.0659786	Slc12a5
ENSMUSG00000050896	0.63333	-1.35837	0.607696	Rtn4rl2
ENSMUSG00000033470	40.6519	-1.35828	0.000546596	Cysltr2
ENSMUSG00000086773	22.509	-1.3553	0.0642481
ENSMUSG00000024957	2.27978	-1.35033	0.289641	Kcnk4
ENSMUSG00000072739	1.81037	-1.34981	0.453278	Gm10408
ENSMUSG00000030359	1.02328	-1.34963	0.432402	Pzp
ENSMUSG00000093357	1.02328	-1.34963	0.432402
ENSMUSG00000089972	0.970988	-1.3479	0.57198
ENSMUSG00000035403	4.32647	-1.34396	0.158136	Crb2
ENSMUSG00000077311	1.92643	-1.34293	0.346436
ENSMUSG00000070980	1.28042	-1.34021	0.423058	Actl7b
ENSMUSG00000042377	1.90788	-1.34002	0.347096	Fam83g
ENSMUSG00000004961	1.45976	-1.33904	0.410108	Syt5
ENSMUSG00000030510	1.3723	-1.33774	0.442436	Lass3
ENSMUSG00000039851	5.61674	-1.33751	0.0921532	4932438H23Rik
ENSMUSG00000092760	1.08588	-1.33358	0.555253
ENSMUSG00000089844	1.89138	-1.33314	0.367566	LOC100041708
ENSMUSG00000038009	1.01503	-1.33117	0.504227	Dnajc22
ENSMUSG00000006542	15.0571	-1.33025	0.0507972	Prkag3
ENSMUSG00000085093	1.06733	-1.32857	0.415847
ENSMUSG00000000731	0.214644	-1.32832	0.727427	Aire
ENSMUSG00000017204	0.214644	-1.32832	0.727427	Gsdma
ENSMUSG00000020867	0.214644	-1.32832	0.727427	Spata20
ENSMUSG00000021950	0.214644	-1.32832	0.727427	Anxa8
ENSMUSG00000022101	0.214644	-1.32832	0.727427	Fgf17
ENSMUSG00000022510	0.214644	-1.32832	0.727427	Trp63
ENSMUSG00000023011	0.214644	-1.32832	0.727427	Faim2
ENSMUSG00000025229	0.214644	-1.32832	0.727427	Pitx3
ENSMUSG00000030364	0.214644	-1.32832	0.727427	Clec2h
ENSMUSG00000032556	0.214644	-1.32832	0.727427	Bfsp2
ENSMUSG00000033615	0.214644	-1.32832	0.727427	Cplx1
ENSMUSG00000036027	0.214644	-1.32832	0.727427	1810046K07Rik
ENSMUSG00000038980	0.214644	-1.32832	0.727427	BC066135
ENSMUSG00000043329	0.214644	-1.32832	0.727427
ENSMUSG00000046999	0.214644	-1.32832	0.727427	1110032F04Rik
ENSMUSG00000050783	0.214644	-1.32832	0.727427	Htr1f
ENSMUSG00000051054	0.214644	-1.32832	0.727427
ENSMUSG00000051486	0.214644	-1.32832	0.727427	Pcdhb11
ENSMUSG00000055827	0.214644	-1.32832	0.727427	Gsdmc3
ENSMUSG00000062279	0.214644	-1.32832	0.727427	Gm10237
ENSMUSG00000066896	0.214644	-1.32832	0.727427	Olfr18
ENSMUSG00000069796	0.214644	-1.32832	0.727427
ENSMUSG00000073810	0.214644	-1.32832	0.727427	Ifnz
ENSMUSG00000077150	0.214644	-1.32832	0.727427
ENSMUSG00000080974	0.214644	-1.32832	0.727427
ENSMUSG00000081010	0.214644	-1.32832	0.727427
ENSMUSG00000083386	0.214644	-1.32832	0.727427
ENSMUSG00000083489	0.214644	-1.32832	0.727427
ENSMUSG00000086129	0.214644	-1.32832	0.727427
ENSMUSG00000086807	0.214644	-1.32832	0.727427
ENSMUSG00000087754	0.214644	-1.32832	0.727427
ENSMUSG00000088875	0.214644	-1.32832	0.727427
ENSMUSG00000089773	0.214644	-1.32832	0.727427	Skint1
ENSMUSG00000090888	0.214644	-1.32832	0.727427
ENSMUSG00000091215	0.214644	-1.32832	0.727427
ENSMUSG00000091370	0.214644	-1.32832	0.727427
ENSMUSG00000091827	0.214644	-1.32832	0.727427
ENSMUSG00000092037	0.214644	-1.32832	0.727427
ENSMUSG00000092051	0.214644	-1.32832	0.727427
ENSMUSG00000092452	0.214644	-1.32832	0.727427
ENSMUSG00000093320	0.214644	-1.32832	0.727427
ENSMUSG00000093330	0.214644	-1.32832	0.727427
ENSMUSG00000052912	0.787705	-1.32816	0.608479
ENSMUSG00000044313	0.991917	-1.32802	0.484856	Mab21l3
ENSMUSG00000025481	2.72223	-1.32698	0.35414	1190003J15Rik
ENSMUSG00000026424	2.27977	-1.3245	0.393931	Gpr37l1
ENSMUSG00000086237	6.73798	-1.32448	0.0867911
ENSMUSG00000085185	1.51947	-1.32424	0.405714
ENSMUSG00000045095	2.77977	-1.32411	0.292135	Magi1
ENSMUSG00000089994	4.63768	-1.32109	0.11329
ENSMUSG00000025964	0.576476	-1.31876	0.616248	Adam23
ENSMUSG00000090004	0.576476	-1.31876	0.616248
ENSMUSG00000036412	7.09636	-1.31562	0.051143	Arsi
ENSMUSG00000081684	5.5258	-1.31477	0.183542
ENSMUSG00000090103	19.4008	-1.3138	0.00794917
ENSMUSG00000085260	2.33778	-1.31173	0.378014
ENSMUSG00000084284	2.05537	-1.31137	0.394741
ENSMUSG00000022218	42.322	-1.31118	0.000311534	Tgm1
ENSMUSG00000028681	0.733735	-1.30869	0.602988	Ptch2
ENSMUSG00000023979	7.68745	-1.30786	0.0573933	Guca1b
ENSMUSG00000027416	1.11305	-1.30778	0.446254	Otor
ENSMUSG00000065315	3.77402	-1.30691	0.152584
ENSMUSG00000090695	0.596603	-1.30634	0.609715
ENSMUSG00000085860	9.73167	-1.30389	0.102655
ENSMUSG00000065649	0.60941	-1.30298	0.623775
ENSMUSG00000080384	0.60941	-1.30298	0.623775
ENSMUSG00000034930	21.537	-1.30249	0.000951616	Rtkn
ENSMUSG00000004791	4.71265	-1.30046	0.115193	Pgf
ENSMUSG00000087000	0.967997	-1.29928	0.50518
ENSMUSG00000089049	0.967997	-1.29928	0.50518
ENSMUSG00000047658	2.67096	-1.29836	0.28233	Gal3st3
ENSMUSG00000075736	0.730851	-1.29486	0.613737
ENSMUSG00000042918	2.69233	-1.29439	0.27884	Mamstr
ENSMUSG00000012705	1.03764	-1.29424	0.460783	Retn
ENSMUSG00000078234	1.31047	-1.2938	0.453083	Klhdc7a
ENSMUSG00000025515	6.53061	-1.29366	0.104303	Muc2
ENSMUSG00000090620	9.90995	-1.29276	0.12207
ENSMUSG00000090420	1.79073	-1.29174	0.357823
ENSMUSG00000085058	11.2379	-1.29154	0.0222189
ENSMUSG00000017897	0.601965	-1.29141	0.627447	Eya2
ENSMUSG00000032131	0.601965	-1.29141	0.627447	Abcg4
ENSMUSG00000037736	0.601965	-1.29141	0.627447	Limch1
ENSMUSG00000037171	1.39256	-1.29126	0.465277	Nodal
ENSMUSG00000042279	5.06511	-1.28994	0.117084	H1foo
ENSMUSG00000091540	1.82553	-1.28753	0.504141
ENSMUSG00000063754	4.61421	-1.28702	0.187343
ENSMUSG00000090904	5.24186	-1.28577	0.123909
ENSMUSG00000084091	1.08913	-1.28537	0.498531
ENSMUSG00000065935	1.06313	-1.2839	0.529981
ENSMUSG00000000204	275.212	-1.28219	0.105422	Slfn4
ENSMUSG00000048655	1.48733	-1.28166	0.384902	A730037C10Rik
ENSMUSG00000002324	4.46291	-1.2795	0.155685	Rec8
ENSMUSG00000068487	2.22237	-1.27912	0.366393
ENSMUSG00000002578	1.01204	-1.27742	0.481476	Ikzf4
ENSMUSG00000088609	30.0148	-1.2769	0.0650975
ENSMUSG00000020890	0.626652	-1.2748	0.628795	Gucy2e
ENSMUSG00000082928	0.626652	-1.2748	0.628795
ENSMUSG00000024784	0.763785	-1.27299	0.624095	Gpha2
ENSMUSG00000032503	0.763785	-1.27299	0.624095	Arpp21
ENSMUSG00000041205	1.28366	-1.27207	0.426209	Map6d1
ENSMUSG00000057696	4.77684	-1.27124	0.196037
ENSMUSG00000090027	0.990602	-1.27028	0.534757
ENSMUSG00000043110	1.489	-1.27001	0.383006	Lrrn4
ENSMUSG00000021097	2.65359	-1.26813	0.30871	Clmn
ENSMUSG00000049036	0.552557	-1.26535	0.632452	Tmem121
ENSMUSG00000074029	2.18001	-1.26521	0.387854
ENSMUSG00000087405	2.47004	-1.26386	0.285671
ENSMUSG00000081740	0.619208	-1.26331	0.632439
ENSMUSG00000082052	0.619208	-1.26331	0.632439
ENSMUSG00000090231	45.3528	-1.26315	0.020343	Cfb
ENSMUSG00000001333	2.69022	-1.26185	0.240638	Sync
ENSMUSG00000085483	0.75634	-1.26173	0.627526
ENSMUSG00000054850	30.4336	-1.26167	0.000671616
ENSMUSG00000031780	1.53629	-1.26118	0.46982	Ccl17
ENSMUSG00000081238	0.941193	-1.26076	0.51767
ENSMUSG00000082658	0.941193	-1.26076	0.51767
ENSMUSG00000059309	1.38511	-1.25753	0.418753	Hist2h3c1
ENSMUSG00000082941	1.06065	-1.25723	0.532313
ENSMUSG00000091371	12.2683	-1.25599	0.0282307
ENSMUSG00000064907	2.67909	-1.25336	0.259113
ENSMUSG00000016028	2.73882	-1.25108	0.247262	Celsr1
ENSMUSG00000050288	6.62857	-1.25071	0.0869948	Fzd2
ENSMUSG00000083339	2.28614	-1.24983	0.2736
ENSMUSG00000051949	2.33004	-1.2479	0.435163	2010005H15Rik
ENSMUSG00000050751	47.577	-1.24665	0.000810142	Pgbd5
ENSMUSG00000064293	1.50457	-1.24589	0.398095	Cntn4
ENSMUSG00000087434	2.91515	-1.24568	0.255838
ENSMUSG00000078592	1.42171	-1.24532	0.430324
ENSMUSG00000083120	21.4396	-1.24506	0.156008
ENSMUSG00000031452	5.51337	-1.24476	0.135283	1700029H14Rik
ENSMUSG00000028558	2.33767	-1.24468	0.30946	Calr4
ENSMUSG00000027762	0.706932	-1.24277	0.629068	Sucnr1
ENSMUSG00000091318	0.706932	-1.24277	0.629068	Gm5415
ENSMUSG00000084111	3.05066	-1.24193	0.29636
ENSMUSG00000082677	2.69427	-1.24048	0.327342
ENSMUSG00000034818	5.20009	-1.23948	0.147768	Celf5
ENSMUSG00000069170	5.37622	-1.23944	0.123888	Gpr98
ENSMUSG00000039672	0.569799	-1.23939	0.636661	Kcne2
ENSMUSG00000067629	46.3906	-1.23893	8.71e-06
ENSMUSG00000082610	0.570601	-1.23455	0.70892
ENSMUSG00000023151	0.982355	-1.23449	0.481424	Lrrc69
ENSMUSG00000024761	0.582606	-1.23363	0.643838
ENSMUSG00000088169	0.582606	-1.23363	0.643838
ENSMUSG00000091427	0.582606	-1.23363	0.643838
ENSMUSG00000080814	5.76286	-1.23279	0.10082
ENSMUSG00000086421	7.49536	-1.23253	0.0871254
ENSMUSG00000049044	0.986915	-1.23145	0.496235	Rapgef4
ENSMUSG00000089235	1.74457	-1.23117	0.50113
ENSMUSG00000040387	3.05584	-1.23076	0.270663	Klhl32
ENSMUSG00000064469	2.90311	-1.22886	0.445234
ENSMUSG00000023903	21.0978	-1.22835	0.0159208	Mmp25
ENSMUSG00000049653	3.9029	-1.22741	0.190734	Spatc1
ENSMUSG00000077621	2.53516	-1.22674	0.28151
ENSMUSG00000085876	0.914389	-1.22174	0.544675
ENSMUSG00000061462	1.51437	-1.22157	0.44775	Obscn
ENSMUSG00000086743	1.22838	-1.22117	0.443642
ENSMUSG00000030170	1.88865	-1.21983	0.425806	Wnt5b
ENSMUSG00000030030	14.5104	-1.21906	0.0310404	1700003E16Rik
ENSMUSG00000083767	1.23294	-1.21763	0.444538
ENSMUSG00000049832	0.578046	-1.21756	0.597248
ENSMUSG00000076216	0.578046	-1.21756	0.597248
ENSMUSG00000086397	0.578046	-1.21756	0.597248
ENSMUSG00000085154	12.9027	-1.21708	0.293738
ENSMUSG00000036570	2.23998	-1.21522	0.302541	Fxyd1
ENSMUSG00000048763	15.1407	-1.21166	0.0178111	Hoxb3
ENSMUSG00000028804	3.4376	-1.21075	0.331109
ENSMUSG00000040836	2.7363	-1.20882	0.3232	Gpr161
ENSMUSG00000081048	0.599848	-1.20552	0.648893
ENSMUSG00000082108	0.599848	-1.20552	0.648893
ENSMUSG00000050822	3.21555	-1.20455	0.349404	Slc29a4
ENSMUSG00000091949	4.57632	-1.20444	0.174115	NA
ENSMUSG00000065818	0.736981	-1.20387	0.643687
ENSMUSG00000074881	0.736981	-1.20387	0.643687	Mageb3
ENSMUSG00000085865	0.736981	-1.20387	0.643687
ENSMUSG00000027977	1.87019	-1.20213	0.362943	Ndst3
ENSMUSG00000066543	6.55187	-1.20202	0.14458
ENSMUSG00000036480	0.587843	-1.20194	0.713854
ENSMUSG00000042453	0.587843	-1.20194	0.713854	Reln
ENSMUSG00000005952	0.724976	-1.20118	0.705644	Trpv1
ENSMUSG00000037279	0.724976	-1.20118	0.705644	Ovol2
ENSMUSG00000064348	2.31412	-1.20073	0.341287
ENSMUSG00000060550	614.461	-1.19653	2.06e-06	H2-Q8
ENSMUSG00000073672	7.25776	-1.19628	0.0665083
ENSMUSG00000020169	0.595288	-1.19398	0.602024	Best3
ENSMUSG00000022208	0.595288	-1.19398	0.602024	Jph4
ENSMUSG00000028963	0.595288	-1.19398	0.602024	Uts2
ENSMUSG00000040732	0.595288	-1.19398	0.602024	Erg
ENSMUSG00000083817	0.595288	-1.19398	0.602024
ENSMUSG00000087692	0.595288	-1.19398	0.602024
ENSMUSG00000091687	0.595288	-1.19398	0.602024
ENSMUSG00000044452	0.955551	-1.19389	0.553174	Zfp507
ENSMUSG00000049740	0.732421	-1.19292	0.59871
ENSMUSG00000041193	7.0519	-1.19281	0.269778	Pla2g5
ENSMUSG00000039543	1.27699	-1.19044	0.456091	Ttc18
ENSMUSG00000083458	1.44352	-1.18967	0.411629
ENSMUSG00000087016	2.51204	-1.18917	0.331349
ENSMUSG00000053693	22.7788	-1.18496	0.0514998	Mast1
ENSMUSG00000075404	2.19583	-1.18422	0.355217
ENSMUSG00000038224	5.26633	-1.18156	0.198466	Serpinf2
ENSMUSG00000041347	1.00704	-1.18135	0.54342	Bdkrb1
ENSMUSG00000086041	1.91424	-1.17958	0.351119
ENSMUSG00000087697	1.42248	-1.17739	0.421348
ENSMUSG00000022821	1.20902	-1.1759	0.491816	Hgd
ENSMUSG00000058189	0.554126	-1.17589	0.661522	Hist1h2bm
ENSMUSG00000065471	0.554126	-1.17589	0.661522
ENSMUSG00000093162	0.554126	-1.17589	0.661522
ENSMUSG00000062358	3.13518	-1.17589	0.273626
ENSMUSG00000036912	8.94757	-1.17271	0.0598078	Piwil4
ENSMUSG00000037989	2.27659	-1.17209	0.349968	Wnk2
ENSMUSG00000070305	28.2025	-1.17187	0.0098179	Mpzl3
ENSMUSG00000082969	3.54169	-1.17168	0.195325
ENSMUSG00000041653	1.31372	-1.17104	0.530156	Pnpla3
ENSMUSG00000042873	1.26797	-1.16908	0.551395	Lhfpl4
ENSMUSG00000025777	9.30368	-1.16743	0.135906	Gdap1
ENSMUSG00000027748	0.525753	-1.16653	0.726223	Trpc4
ENSMUSG00000029130	2.29295	-1.16611	0.379949	Rnf32
ENSMUSG00000031893	2.70403	-1.16609	0.295078	Tsnaxip1
ENSMUSG00000092335	4.1767	-1.1654	0.212127	Gm7221
ENSMUSG00000064715	0.546682	-1.16391	0.665418
ENSMUSG00000081651	0.546682	-1.16391	0.665418
ENSMUSG00000085603	0.546682	-1.16391	0.665418
ENSMUSG00000085886	0.546682	-1.16391	0.665418
ENSMUSG00000021260	1.70655	-1.16328	0.476413	Hhipl1
ENSMUSG00000032717	1.7613	-1.16175	0.448541	Mdfi
ENSMUSG00000069456	1.30627	-1.15917	0.523753	Rdh16
ENSMUSG00000015533	1.40024	-1.15891	0.460444	Itga2
ENSMUSG00000086916	1.44509	-1.15812	0.473242
ENSMUSG00000035373	113.764	-1.15627	0.118986	Ccl7
ENSMUSG00000087207	3.32367	-1.15547	0.270643
ENSMUSG00000086409	0.983924	-1.15451	0.521185
ENSMUSG00000034910	1.76996	-1.15435	0.410565	Pygo1
ENSMUSG00000085568	3.60586	-1.15397	0.211881
ENSMUSG00000070369	1.68918	-1.15259	0.447752	Itgad
ENSMUSG00000004837	378.396	-1.15221	0.000110101	Grap
ENSMUSG00000061488	0.920519	-1.15189	0.563997	Gm8213
ENSMUSG00000018845	0.551242	-1.15139	0.618424	Unc45b
ENSMUSG00000089133	0.551242	-1.15139	0.618424
ENSMUSG00000019933	1.39568	-1.15056	0.42542
ENSMUSG00000030854	4.37503	-1.15007	0.25986	Ptpn5
ENSMUSG00000025407	9.94921	-1.14946	0.082657	Gli1
ENSMUSG00000070732	33.5197	-1.14824	0.0317169	Rbm44
ENSMUSG00000082002	0.571368	-1.14807	0.666506
ENSMUSG00000069862	12.9788	-1.14741	0.0180835
ENSMUSG00000028943	14.2372	-1.14728	0.0366961	Espn
ENSMUSG00000030249	3.2795	-1.1457	0.26264	Abcc9
ENSMUSG00000092736	0.913075	-1.14561	0.566358
ENSMUSG00000038663	17.8803	-1.14306	0.0308322	Fsd2
ENSMUSG00000002808	28.085	-1.14267	0.0134395	Epdr1
ENSMUSG00000093263	1.37176	-1.14178	0.478133
ENSMUSG00000017724	1.1731	-1.1409	0.51449	Etv4
ENSMUSG00000087444	3.30893	-1.14011	0.351473
ENSMUSG00000086686	3.91336	-1.13878	0.285407
ENSMUSG00000016758	13.125	-1.13743	0.068252	Bik
ENSMUSG00000034825	3.42824	-1.13706	0.223286	Nrip3
ENSMUSG00000081516	0.563924	-1.13619	0.670364
ENSMUSG00000083100	0.563924	-1.13619	0.670364
ENSMUSG00000036306	0.701057	-1.13594	0.664074	Lzts1
ENSMUSG00000081429	0.915959	-1.13592	0.527967
ENSMUSG00000029223	2027.11	-1.13414	1.37e-05	Uchl1
ENSMUSG00000009108	2.58614	-1.13382	0.297593	Gnat2
ENSMUSG00000079941	16.9665	-1.13324	0.129907	Cox5b
ENSMUSG00000078370	1.44965	-1.13176	0.449731
ENSMUSG00000027860	40.5223	-1.13173	0.0126622	Vangl1
ENSMUSG00000049741	5.58858	-1.13046	0.368579	Rxfp4
ENSMUSG00000081930	18.0944	-1.13027	0.024457
ENSMUSG00000028356	5.08233	-1.13005	0.310919	Ambp
ENSMUSG00000082693	1.15085	-1.12983	0.485054
ENSMUSG00000031554	0.568484	-1.12805	0.623198	Adam5
ENSMUSG00000086465	0.568484	-1.12805	0.623198
ENSMUSG00000089253	0.568484	-1.12805	0.623198
ENSMUSG00000087307	4.09021	-1.12798	0.214608
ENSMUSG00000051503	3.94993	-1.12688	0.264207	Gm6583
ENSMUSG00000082744	0.960005	-1.12654	0.53997
ENSMUSG00000032889	5.78626	-1.12643	0.14253
ENSMUSG00000077340	1.24851	-1.12625	0.534448
ENSMUSG00000074783	1.63557	-1.1258	0.427414
ENSMUSG00000087666	2.1925	-1.12261	0.421164
ENSMUSG00000040204	779.47	-1.12218	0.0786952	2810417H13Rik
ENSMUSG00000005268	0.892039	-1.12193	0.583542	Prlr
ENSMUSG00000092657	0.964565	-1.1196	0.53313
ENSMUSG00000079096	2.20205	-1.11901	0.484028	Gm6309
ENSMUSG00000089716	4.15898	-1.1176	0.201028
ENSMUSG00000015854	17185	-1.11734	0.00609884	Cd5l
ENSMUSG00000066639	2.24927	-1.11733	0.358891
ENSMUSG00000077569	2.22168	-1.11694	0.391493
ENSMUSG00000082313	1.26498	-1.11648	0.579287
ENSMUSG00000050272	10.9511	-1.11384	0.0544026	Dscam
ENSMUSG00000077637	1.7089	-1.11236	0.437706
ENSMUSG00000082684	1.15374	-1.11155	0.524484
ENSMUSG00000085012	4.40417	-1.11013	0.173491
ENSMUSG00000002847	1.1949	-1.10978	0.485151	Pla1a
ENSMUSG00000086340	1.6941	-1.1089	0.411278
ENSMUSG00000089048	2.30153	-1.10658	0.433622
ENSMUSG00000076269	1.32928	-1.10522	0.505383
ENSMUSG00000090252	2.27463	-1.10459	0.453307
ENSMUSG00000057729	4.97789	-1.10409	0.286426	Prtn3
ENSMUSG00000047819	0.522762	-1.10363	0.683449	Tigd4
ENSMUSG00000057092	0.522762	-1.10363	0.683449	Fxyd3
ENSMUSG00000083951	0.522762	-1.10363	0.683449
ENSMUSG00000084975	0.522762	-1.10363	0.683449
ENSMUSG00000088958	0.522762	-1.10363	0.683449
ENSMUSG00000083832	2.10042	-1.10357	0.431501
ENSMUSG00000027219	1004.63	-1.10324	0.0197026	Slc28a2
ENSMUSG00000031258	15.6601	-1.10239	0.0144352	Xkrx
ENSMUSG00000069835	29.0899	-1.1004	0.00146849	Sat2
ENSMUSG00000008601	5.32708	-1.10021	0.152236	Rab25
ENSMUSG00000000037	11.534	-1.09955	0.0894244	Scml2
ENSMUSG00000051323	1.39148	-1.09837	0.493833	Pcdh19
ENSMUSG00000035299	523.713	-1.09815	2.23e-06	Mid1
ENSMUSG00000093059	1.66562	-1.09457	0.416685
ENSMUSG00000071586	2.86552	-1.09384	0.322947
ENSMUSG00000088250	1.76039	-1.09131	0.412262
ENSMUSG00000039110	13.2771	-1.0912	0.0259806	Mycbpap
ENSMUSG00000085022	1.98472	-1.09107	0.397599
ENSMUSG00000092970	1.83527	-1.09106	0.524544
ENSMUSG00000070509	0.519878	-1.0901	0.687202	Rgma
ENSMUSG00000071552	0.519878	-1.0901	0.687202	Tigit
ENSMUSG00000078497	1.6199	-1.08889	0.50965
ENSMUSG00000082704	0.953434	-1.0878	0.650645
ENSMUSG00000032850	22.9597	-1.08728	0.0159343	Rnft2
ENSMUSG00000043099	2.55266	-1.08589	0.321738	Hic1
ENSMUSG00000049539	1.60588	-1.08524	0.461298	Hist1h1a
ENSMUSG00000052921	5.60887	-1.08485	0.147243	Arhgef15
ENSMUSG00000039632	14.6316	-1.0844	0.0190519	Ccdc151
ENSMUSG00000084146	1.59766	-1.0835	0.443179
ENSMUSG00000061718	0.925756	-1.08095	0.556306	Ppp1r1b
ENSMUSG00000083534	1.12237	-1.07991	0.536117
ENSMUSG00000073778	5.72933	-1.07985	0.38826
ENSMUSG00000044083	0.860675	-1.07935	0.59838
ENSMUSG00000020383	0.540004	-1.07614	0.688369	Il13
ENSMUSG00000087291	0.540004	-1.07614	0.688369
ENSMUSG00000087653	0.540004	-1.07614	0.688369
ENSMUSG00000090938	0.540004	-1.07614	0.688369
ENSMUSG00000073010	28.3663	-1.07607	0.0473168	Gm5127
ENSMUSG00000080486	5.29417	-1.07516	0.248288
ENSMUSG00000021416	0.865235	-1.07507	0.590645	Eci3
ENSMUSG00000064652	0.681697	-1.07487	0.636288
ENSMUSG00000080723	0.681697	-1.07487	0.636288
ENSMUSG00000080753	0.681697	-1.07487	0.636288
ENSMUSG00000023987	0.544564	-1.07486	0.640822	Pgc
ENSMUSG00000070837	0.544564	-1.07486	0.640822	Aurkc
ENSMUSG00000080134	0.544564	-1.07486	0.640822
ENSMUSG00000009114	0.933201	-1.07417	0.518986	2610028H24Rik
ENSMUSG00000065775	0.933201	-1.07417	0.518986
ENSMUSG00000007594	6.9534	-1.07333	0.115171	Hapln4
ENSMUSG00000046618	1.6417	-1.07226	0.438858	Olfml2a
ENSMUSG00000030125	1.7822	-1.07209	0.46315	Lrrc23
ENSMUSG00000086832	2.95408	-1.07191	0.292057
ENSMUSG00000028989	192.42	-1.07191	0.303613	Angptl7
ENSMUSG00000086242	4.25567	-1.07176	0.262464
ENSMUSG00000085033	4.40308	-1.07151	0.292154
ENSMUSG00000069516	463122	-1.07126	0.39062	Lyz2
ENSMUSG00000026959	0.857791	-1.06885	0.5931	Grin1
ENSMUSG00000087263	44.9725	-1.06772	0.00499456
ENSMUSG00000056569	16.1744	-1.06669	0.0638147	Mpz
ENSMUSG00000086851	29.5797	-1.06549	0.0296526
ENSMUSG00000081915	1.71423	-1.06446	0.465662
ENSMUSG00000050071	1.19778	-1.06396	0.556296	Bex1
ENSMUSG00000093205	1.87277	-1.06378	0.483216
ENSMUSG00000016382	4054.08	-1.06377	0.0519709	Pls3
ENSMUSG00000090861	2.49282	-1.06352	0.32999
ENSMUSG00000025150	285.86	-1.06319	0.00609983	Cbr2
ENSMUSG00000081274	0.53712	-1.06257	0.692153
ENSMUSG00000021904	2.48993	-1.06231	0.313247	Sema3g
ENSMUSG00000058743	2.48993	-1.06231	0.313247	Kcnj14
ENSMUSG00000090038	1.37044	-1.0622	0.475247
ENSMUSG00000092020	2.33307	-1.062	0.407939
ENSMUSG00000042439	8.33111	-1.0619	0.137185	Zfp532
ENSMUSG00000085349	4.28492	-1.06174	0.235039
ENSMUSG00000041757	2.22612	-1.06126	0.369773	Plekha6
ENSMUSG00000084544	2.60563	-1.06098	0.367269
ENSMUSG00000085591	20.9605	-1.05874	0.0187764
ENSMUSG00000036256	7.61722	-1.05822	0.248265	Igfbp7
ENSMUSG00000049929	2.52991	-1.05804	0.39725	Lpar4
ENSMUSG00000012123	17.3721	-1.0553	0.0877772	Aim1l
ENSMUSG00000091460	4.36864	-1.0551	0.217453
ENSMUSG00000024184	1.73895	-1.0548	0.419391	Pdia2
ENSMUSG00000026070	4.83578	-1.05375	0.227265	Il18r1
ENSMUSG00000026069	64.3604	-1.05307	0.00348382	Il1rl1
ENSMUSG00000092683	3.50612	-1.05215	0.366214
ENSMUSG00000090484	0.924954	-1.05191	0.651586
ENSMUSG00000052157	1.55455	-1.05159	0.625119
ENSMUSG00000055172	197.493	-1.05046	0.000879367	C1ra
ENSMUSG00000035878	31.0394	-1.04973	0.00300672	Agphd1
ENSMUSG00000087192	0.836755	-1.0494	0.667766
ENSMUSG00000085294	1.783	-1.04884	0.42388
ENSMUSG00000090942	149.199	-1.04779	0.0295882	F830016B08Rik
ENSMUSG00000082532	0.901837	-1.0475	0.559897
ENSMUSG00000058070	1.68286	-1.04694	0.461886	Eml1
ENSMUSG00000063296	10.604	-1.0465	0.0874516	Tmem117
ENSMUSG00000028111	154.64	-1.04609	0.000158252	Ctsk
ENSMUSG00000059327	1.68287	-1.04572	0.479637	Eda
ENSMUSG00000015709	4.42966	-1.04412	0.284682	Arnt2
ENSMUSG00000027301	4.94265	-1.04286	0.246762	Oxt
ENSMUSG00000002249	1.17098	-1.04255	0.551172	Tead3
ENSMUSG00000033542	2.82339	-1.04193	0.333558	Arhgef5
ENSMUSG00000061126	1.1957	-1.04151	0.564893	Cyp4f39
ENSMUSG00000083424	3.80221	-1.04122	0.227952
ENSMUSG00000087361	5.19051	-1.04076	0.242728
ENSMUSG00000048856	11.4277	-1.03941	0.0461361	Slc25a47
ENSMUSG00000082837	1.72235	-1.0391	0.501633
ENSMUSG00000029843	6.32507	-1.03885	0.135951	Slc13a4
ENSMUSG00000025420	25.553	-1.03836	0.0581124	Katnal2
ENSMUSG00000038925	2.84064	-1.03804	0.437311	E330034G19Rik
ENSMUSG00000036557	2.43921	-1.03644	0.331496	1700011E24Rik
ENSMUSG00000001240	7.32616	-1.03509	0.140377	Ramp2
ENSMUSG00000001225	0.495958	-1.03488	0.657654	Slc26a3
ENSMUSG00000039155	0.495958	-1.03488	0.657654	Cdh26
ENSMUSG00000062496	0.495958	-1.03488	0.657654	4930431F12Rik
ENSMUSG00000065301	0.495958	-1.03488	0.657654
ENSMUSG00000004939	0.498843	-1.03347	0.760429	Itgb1bp3
ENSMUSG00000033544	0.498843	-1.03347	0.760429	Angptl1
ENSMUSG00000071318	0.498843	-1.03347	0.760429
ENSMUSG00000092418	0.498843	-1.03347	0.760429
ENSMUSG00000064472	0.833871	-1.0332	0.605702
ENSMUSG00000074056	6.42564	-1.03294	0.186121
ENSMUSG00000080888	9.83268	-1.03156	0.130714
ENSMUSG00000086860	0.830987	-1.03153	0.664003
ENSMUSG00000068037	2.22756	-1.03152	0.4901	Mas1
ENSMUSG00000082424	2.92717	-1.03051	0.294516
ENSMUSG00000076823	2.1605	-1.02997	0.39137
ENSMUSG00000044595	18.9893	-1.0296	0.0158453	Dnd1
ENSMUSG00000028328	47.2147	-1.02855	0.0106512	Tmod1
ENSMUSG00000032726	0.947559	-1.02741	0.606311	Bmp8a
ENSMUSG00000034586	8.37741	-1.02716	0.146556	C630004H02Rik
ENSMUSG00000034968	29.3344	-1.02707	0.00699426	Lbx2
ENSMUSG00000072653	5.18778	-1.02637	0.283746
ENSMUSG00000043410	0.500519	-1.02599	0.705831	Hfm1
ENSMUSG00000049265	0.500519	-1.02599	0.705831	Kcnk3
ENSMUSG00000080518	0.500519	-1.02599	0.705831
ENSMUSG00000084249	0.500519	-1.02599	0.705831
ENSMUSG00000083993	0.936446	-1.02506	0.630667
ENSMUSG00000066667	5.29555	-1.02477	0.213693
ENSMUSG00000021223	3.72024	-1.02337	0.249919	Papln
ENSMUSG00000074735	3.53375	-1.01942	0.393171
ENSMUSG00000083645	6.02628	-1.01928	0.167157
ENSMUSG00000020734	37.3005	-1.01855	0.0407412	Grin2c
ENSMUSG00000038253	10.3847	-1.01845	0.14781	Hoxa5
ENSMUSG00000051065	87.2317	-1.01725	0.0135291	1600021P15Rik
ENSMUSG00000091919	4.00251	-1.01675	0.267244
ENSMUSG00000030606	0.877917	-1.01655	0.580047	Hapln3
ENSMUSG00000082509	0.877917	-1.01655	0.580047
ENSMUSG00000078907	1.15698	-1.01619	0.578453	Fam186b
ENSMUSG00000021730	2.26366	-1.01593	0.399448	Hcn1
ENSMUSG00000006784	13.9695	-1.01551	0.070552	Ttc25
ENSMUSG00000000142	0.650333	-1.01377	0.656691	Axin2
ENSMUSG00000085027	0.650333	-1.01377	0.656691
ENSMUSG00000086461	0.650333	-1.01377	0.656691
ENSMUSG00000080370	1.19322	-1.0135	0.625915
ENSMUSG00000067352	19.6189	-1.01316	0.0232006
ENSMUSG00000010154	0.5132	-1.01233	0.662258	Spire2
ENSMUSG00000083569	0.5132	-1.01233	0.662258
ENSMUSG00000085723	0.5132	-1.01233	0.662258
ENSMUSG00000022619	0.882477	-1.01193	0.572738	Mapk8ip2
ENSMUSG00000027204	10.7942	-1.00909	0.165302	Fbn1
ENSMUSG00000092540	8.17355	-1.00873	0.092773
ENSMUSG00000052131	3.02519	-1.00787	0.321199	Akr1b7
ENSMUSG00000083567	2.86445	-1.00747	0.328812
ENSMUSG00000078636	3.48941	-1.00581	0.28021
ENSMUSG00000020907	5.05367	-1.00563	0.30163	Rcvrn
ENSMUSG00000062284	3.66929	-1.0044	0.355832
ENSMUSG00000031549	1.97961	-1.00374	0.419263	Ido2
ENSMUSG00000082600	1.72939	-1.00356	0.440498
ENSMUSG00000086570	2.39962	-1.00341	0.393927
ENSMUSG00000015484	0.653217	-1.00324	0.755783	Fam163a
ENSMUSG00000043456	0.653217	-1.00324	0.755783	Zfp536
ENSMUSG00000065232	0.653217	-1.00324	0.755783
ENSMUSG00000090278	0.653217	-1.00324	0.755783
ENSMUSG00000081678	0.516085	-1.00118	0.765348
ENSMUSG00000087279	0.516085	-1.00118	0.765348
ENSMUSG00000091177	0.516085	-1.00118	0.765348
ENSMUSG00000092679	0.516085	-1.00118	0.765348
ENSMUSG00000055313	3.70156	-1.00041	0.254078	Pgbd1
ENSMUSG00000021359	5.93029	-0.999977	0.195113	Tfap2a
ENSMUSG00000039167	2.52153	-0.999889	0.406986	Eltd1
ENSMUSG00000070873	3.05914	-0.998702	0.48188	Lilra5
ENSMUSG00000009281	0.517761	-0.998574	0.710824	Rarres2
ENSMUSG00000021708	4.68282	-0.998319	0.246721
ENSMUSG00000043020	4.81893	-0.998093	0.190813	Wdr63
ENSMUSG00000017446	3.59519	-0.998063	0.351881	C1qtnf1
ENSMUSG00000047222	9.01084	-0.997705	0.120976	Ear11
ENSMUSG00000080896	5.83295	-0.997315	0.321574
ENSMUSG00000065158	1.54263	-0.996733	0.588762
ENSMUSG00000087963	0.863921	-0.993387	0.635035
ENSMUSG00000021186	38.0659	-0.992873	0.100267	Fbln5
ENSMUSG00000040969	1.21583	-0.9919	0.547424	Arhgef38
ENSMUSG00000042730	0.807067	-0.988448	0.629834
ENSMUSG00000075581	1.22039	-0.987803	0.543827
ENSMUSG00000028838	24.3011	-0.987779	0.00809939	Extl1
ENSMUSG00000069265	1.28836	-0.987638	0.504145	Hist1h3a
ENSMUSG00000058736	2.38717	-0.986506	0.458178
ENSMUSG00000032908	2.48563	-0.986448	0.389491	Sgpp2
ENSMUSG00000091866	0.916194	-0.986339	0.676209
ENSMUSG00000078088	0.912527	-0.984866	0.644203
ENSMUSG00000090723	4.71337	-0.98336	0.256325
ENSMUSG00000036957	17.2874	-0.981905	0.0347609	Lrfn3
ENSMUSG00000080940	1.28547	-0.981226	0.506525
ENSMUSG00000079942	1.58511	-0.980826	0.526368
ENSMUSG00000090799	22.5401	-0.980604	0.0342373	Klhl33
ENSMUSG00000037095	2.69883	-0.980589	0.377488	Lrg1
ENSMUSG00000058064	285.756	-0.979518	0.00723638
ENSMUSG00000085415	4.00442	-0.976425	0.267771
ENSMUSG00000055177	0.851113	-0.975895	0.586816	Cstl1
ENSMUSG00000092219	1.64364	-0.97494	0.526656
ENSMUSG00000038227	1.75932	-0.974797	0.521059	Hoxa9
ENSMUSG00000074652	3.49387	-0.974707	0.318314	Myh7b
ENSMUSG00000028575	8.64753	-0.973751	0.122973	4930579C15Rik
ENSMUSG00000083044	3.19947	-0.973374	0.3195
ENSMUSG00000002007	66.9864	-0.973217	0.00410738	Srpk3
ENSMUSG00000087135	2.95135	-0.972498	0.343025
ENSMUSG00000025885	5.12876	-0.970977	0.350175	Myo5b
ENSMUSG00000033427	4.53232	-0.970914	0.323032	Upb1
ENSMUSG00000022149	4.3371	-0.970741	0.229992	C9
ENSMUSG00000084607	2.67491	-0.970353	0.374556
ENSMUSG00000045392	2.92663	-0.970141	0.399077	Olfr1033
ENSMUSG00000074973	1.89388	-0.969883	0.528513
ENSMUSG00000058966	13.4631	-0.96948	0.0430829	Fam57b
ENSMUSG00000064845	1.49165	-0.968347	0.545994
ENSMUSG00000038552	1.57766	-0.968187	0.511458	Fndc4
ENSMUSG00000046378	5.45648	-0.968146	0.199819	Asphd1
ENSMUSG00000006235	8.55077	-0.967251	0.171036	Epor
ENSMUSG00000035626	1.31173	-0.967097	0.667403	Olfr1509
ENSMUSG00000029503	1.09856	-0.96703	0.692278	P2rx2
ENSMUSG00000041046	2.41476	-0.96661	0.46913	Ramp3
ENSMUSG00000043631	2.85321	-0.966567	0.429426	Ecm2
ENSMUSG00000093028	1.33565	-0.965637	0.615101
ENSMUSG00000052727	3.03637	-0.96539	0.396792	Mtap1b
ENSMUSG00000088632	5.20424	-0.96493	0.244843
ENSMUSG00000069314	0.848229	-0.964553	0.637231	Hist1h2bn
ENSMUSG00000078314	7.70168	-0.964353	0.132784
ENSMUSG00000074608	7.36085	-0.963849	0.132321
ENSMUSG00000028294	0.472039	-0.963465	0.725509	1700003M02Rik
ENSMUSG00000037600	0.472039	-0.963465	0.725509	1810019J16Rik
ENSMUSG00000060680	0.472039	-0.963465	0.725509	Gm8894
ENSMUSG00000073929	0.472039	-0.963465	0.725509
ENSMUSG00000083015	0.472039	-0.963465	0.725509
ENSMUSG00000089105	0.472039	-0.963465	0.725509
ENSMUSG00000090260	0.472039	-0.963465	0.725509
ENSMUSG00000092773	0.472039	-0.963465	0.725509
ENSMUSG00000093327	0.472039	-0.963465	0.725509
ENSMUSG00000092212	4.59942	-0.963431	0.266595
ENSMUSG00000085331	1.09425	-0.963299	0.560542
ENSMUSG00000053244	3.49018	-0.962303	0.349369
ENSMUSG00000086765	4.2227	-0.962168	0.268959
ENSMUSG00000073414	3.09768	-0.962075	0.396453	AU023871
ENSMUSG00000035352	20.5224	-0.961861	0.0458732	Ccl12
ENSMUSG00000034773	114.139	-0.96166	0.033203	BC030867
ENSMUSG00000031637	12.5023	-0.960975	0.0591362	Lrp2bp
ENSMUSG00000087082	3.69565	-0.960556	0.309891
ENSMUSG00000090388	9.47084	-0.960541	0.172254
ENSMUSG00000084306	1.3282	-0.95967	0.617311
ENSMUSG00000053977	1.18903	-0.959536	0.55503	Cd8a
ENSMUSG00000032219	9.69425	-0.958932	0.164816
ENSMUSG00000055546	0.898043	-0.958746	0.748893	Timd4
ENSMUSG00000026175	2.93146	-0.958327	0.389037	Vil1
ENSMUSG00000038086	1.19359	-0.958128	0.559863	Hspb2
ENSMUSG00000022037	2.90805	-0.95807	0.400009	Clu
ENSMUSG00000024254	2.76877	-0.957361	0.405922	Abcg8
ENSMUSG00000074619	1.60822	-0.957289	0.544296
ENSMUSG00000049097	58.8773	-0.957049	5.39e-05	Ankrd34a
ENSMUSG00000047786	26.2007	-0.95651	0.0271081	Lix1
ENSMUSG00000091020	1.24588	-0.955083	0.570144
ENSMUSG00000051257	1.11818	-0.953022	0.625454	Trap1a
ENSMUSG00000062563	3.494	-0.951983	0.417605	Cys1
ENSMUSG00000054423	57.1824	-0.951915	0.0167673	Cadps
ENSMUSG00000057123	7.50101	-0.951684	0.146049	Gja5
ENSMUSG00000001417	1.23307	-0.951105	0.56398	Rhbg
ENSMUSG00000053181	2.76836	-0.950887	0.347002	A830005F24Rik
ENSMUSG00000025738	28.7092	-0.949714	0.00676693	Fbxl16
ENSMUSG00000081745	0.469154	-0.948733	0.729695
ENSMUSG00000082315	0.469154	-0.948733	0.729695
ENSMUSG00000070527	3.17356	-0.946335	0.331692	Mkrn3
ENSMUSG00000088385	1.2796	-0.945836	0.587123
ENSMUSG00000091856	0.832556	-0.94545	0.6518
ENSMUSG00000038570	8.55043	-0.945082	0.120638	Fam154b
ENSMUSG00000046341	299.499	-0.944919	0.0698265
ENSMUSG00000087318	1.67735	-0.944733	0.524519
ENSMUSG00000064634	1.63908	-0.943835	0.502457
ENSMUSG00000034171	0.837117	-0.94265	0.652392	Faah
ENSMUSG00000084749	0.837117	-0.94265	0.652392
ENSMUSG00000038354	2.43658	-0.942484	0.391065	Ankrd35
ENSMUSG00000089155	1.50433	-0.942478	0.532713
ENSMUSG00000030785	8.43227	-0.942185	0.174032	Cox6a2
ENSMUSG00000086644	6.98062	-0.942061	0.217676
ENSMUSG00000064563	5.09034	-0.941527	0.267792
ENSMUSG00000075425	3.12027	-0.940765	0.379168	Gm13547
ENSMUSG00000011486	0.626414	-0.939996	0.721916	Slc25a41
ENSMUSG00000082342	0.626414	-0.939996	0.721916
ENSMUSG00000085111	0.626414	-0.939996	0.721916
ENSMUSG00000086064	0.626414	-0.939996	0.721916
ENSMUSG00000089482	0.626414	-0.939996	0.721916
ENSMUSG00000089993	0.626414	-0.939996	0.721916
ENSMUSG00000074071	1.95675	-0.939766	0.607151
ENSMUSG00000060878	2.67111	-0.939647	0.396859	Olfr1420
ENSMUSG00000084422	3.12941	-0.93813	0.381819
ENSMUSG00000026011	0.489281	-0.936564	0.730365	Ctla4
ENSMUSG00000036298	0.489281	-0.936564	0.730365	Slc2a13
ENSMUSG00000046182	0.489281	-0.936564	0.730365	Gsg1l
ENSMUSG00000056494	0.489281	-0.936564	0.730365	Cngb3
ENSMUSG00000089321	0.489281	-0.936564	0.730365
ENSMUSG00000090870	0.489281	-0.936564	0.730365
ENSMUSG00000091065	0.489281	-0.936564	0.730365
ENSMUSG00000056300	10.9005	-0.936069	0.103948	Gm13247
ENSMUSG00000030549	0.922324	-0.935898	0.697626	Rhcg
ENSMUSG00000057836	10.237	-0.93477	0.0995342	Xlr3a
ENSMUSG00000030413	4.54932	-0.934482	0.353051	Pglyrp1
ENSMUSG00000034684	4.10857	-0.933616	0.279852	Sema3f
ENSMUSG00000027168	2.79385	-0.933429	0.36987	Pax6
ENSMUSG00000044548	3.51146	-0.933394	0.357079	Dact1
ENSMUSG00000089769	13.6324	-0.932733	0.0785555
ENSMUSG00000041351	54.7147	-0.932371	0.000127189	Rap1gap
ENSMUSG00000086150	22.7731	-0.931453	0.0163986
ENSMUSG00000084760	5.71092	-0.93143	0.203201
ENSMUSG00000090387	2.39162	-0.930254	0.490596
ENSMUSG00000053914	2.86638	-0.93005	0.356735	Kdm4d
ENSMUSG00000078620	1.17047	-0.93001	0.579032
ENSMUSG00000044854	7.77562	-0.929778	0.22051	1700056E22Rik
ENSMUSG00000084199	6.40723	-0.929342	0.223285
ENSMUSG00000082776	8.31216	-0.928996	0.2177
ENSMUSG00000086003	1.98153	-0.928766	0.502671
ENSMUSG00000020435	20.4921	-0.928197	0.0794841	Osbp2
ENSMUSG00000075592	106.84	-0.927455	1.46e-06	Nynrin
ENSMUSG00000029359	4.88729	-0.92727	0.277094	Tesc
ENSMUSG00000054580	53.817	-0.926583	0.0585524	Pla2r1
ENSMUSG00000050640	1.55542	-0.926499	0.508772	Tmem150c
ENSMUSG00000047678	156.384	-0.926456	0.000146523	Gpr82
ENSMUSG00000022853	140.531	-0.925385	0.000868587	Ehhadh
ENSMUSG00000027524	0.623529	-0.925204	0.726151	Edn3
ENSMUSG00000064719	0.623529	-0.925204	0.726151
ENSMUSG00000085589	1.67199	-0.924437	0.489801
ENSMUSG00000060034	4.32455	-0.923708	0.258415	Ctf2
ENSMUSG00000014158	334.008	-0.923502	6.91e-05	Trpv4
ENSMUSG00000051295	1.21452	-0.923386	0.582442
ENSMUSG00000028125	0.486396	-0.921811	0.734583	Abca4
ENSMUSG00000029754	0.486396	-0.921811	0.734583	Dlx6
ENSMUSG00000088473	0.486396	-0.921811	0.734583
ENSMUSG00000078134	5.34445	-0.921748	0.298913
ENSMUSG00000035448	305.529	-0.92095	0.00305103	Ccr3
ENSMUSG00000074213	99.3115	-0.920723	0.0656937
ENSMUSG00000028451	7.91975	-0.9202	0.202811	1700022I11Rik
ENSMUSG00000084960	6.14117	-0.919732	0.342418
ENSMUSG00000043999	2.65229	-0.919664	0.48113	Gpr75
ENSMUSG00000073409	354.109	-0.919084	0.000168015	H2-Q6
ENSMUSG00000082576	2.3813	-0.918772	0.406549
ENSMUSG00000020872	1.87153	-0.91871	0.508232	Tac4
ENSMUSG00000088464	1.11569	-0.917779	0.647321
ENSMUSG00000026023	71.0162	-0.916518	0.00460065	Cdk15
ENSMUSG00000035394	2.04495	-0.91502	0.465635	Ccdc11
ENSMUSG00000092852	10.5957	-0.914193	0.121906
ENSMUSG00000070720	3.55185	-0.913931	0.482618	Tmem200b
ENSMUSG00000026888	1.2916	-0.912783	0.557444	Grb14
ENSMUSG00000065089	3.20429	-0.912145	0.341808
ENSMUSG00000086425	2.45906	-0.910888	0.428647
ENSMUSG00000086740	12.2048	-0.910445	0.0641891
ENSMUSG00000035459	17.7966	-0.909473	0.0661256	Stab2
ENSMUSG00000074744	1.86039	-0.908595	0.509376
ENSMUSG00000081807	3.09724	-0.908569	0.411475
ENSMUSG00000015829	1.06745	-0.908428	0.610489	Tnr
ENSMUSG00000040957	93.0374	-0.907415	0.00162273	Cables1
ENSMUSG00000072844	105.398	-0.907391	0.00268947
ENSMUSG00000090329	5.51173	-0.907323	0.241163
ENSMUSG00000023484	2.86414	-0.907059	0.440476	Prph
ENSMUSG00000034579	5.61114	-0.904932	0.247204	Pla2g3
ENSMUSG00000087513	0.881163	-0.904646	0.6298
ENSMUSG00000081557	0.808637	-0.90434	0.666197
ENSMUSG00000015085	2.43803	-0.904077	0.43852	Entpd2
ENSMUSG00000032262	1.10993	-0.903753	0.652004	Elovl4
ENSMUSG00000040812	6.13341	-0.903734	0.225437	Agbl2
ENSMUSG00000020461	8.10819	-0.903311	0.134149	1700034F02Rik
ENSMUSG00000091082	1.90614	-0.902989	0.57344
ENSMUSG00000024033	11.9601	-0.900928	0.0794765	Rsph1
ENSMUSG00000028699	1.53438	-0.900852	0.556846	Tspan1
ENSMUSG00000026955	94.5134	-0.900779	0.0704744	2010317E24Rik
ENSMUSG00000080152	1.97686	-0.900647	0.515513
ENSMUSG00000085768	2.5956	-0.900286	0.483694
ENSMUSG00000085378	5.53117	-0.899763	0.22215
ENSMUSG00000081720	2.32222	-0.898101	0.523627
ENSMUSG00000044103	8.63849	-0.89803	0.150963	Il1f9
ENSMUSG00000085234	2.81186	-0.897876	0.41035
ENSMUSG00000087052	16.903	-0.896497	0.0527575
ENSMUSG00000020017	3.61987	-0.896468	0.343321	Hal
ENSMUSG00000064140	0.902965	-0.895947	0.715383	Trim38
ENSMUSG00000023333	1.45897	-0.895061	0.544127	Gcm1
ENSMUSG00000053964	19.5483	-0.89495	0.0440145	Lgals4
ENSMUSG00000075027	2.64825	-0.894801	0.451715
ENSMUSG00000031125	32.9071	-0.893943	0.646917	3830403N18Rik
ENSMUSG00000093151	2.19139	-0.893631	0.49615
ENSMUSG00000059040	1316.7	-0.891513	0.385539	Eno1
ENSMUSG00000040488	9.1556	-0.891481	0.1303	Ltbp4
ENSMUSG00000066058	2.61871	-0.890921	0.457625	Cldn19
ENSMUSG00000051378	370.448	-0.890838	0.0133361	Kif18b
ENSMUSG00000047696	0.80039	-0.890291	0.664036	Ccdc144b
ENSMUSG00000092325	0.80039	-0.890291	0.664036
ENSMUSG00000041878	5.08927	-0.889724	0.247444
ENSMUSG00000089979	6.10483	-0.889646	0.233407
ENSMUSG00000020439	159.212	-0.889505	0.00471621	Smtn
ENSMUSG00000060224	58.9795	-0.8892	0.0160684	Pyroxd2
ENSMUSG00000019301	6.23749	-0.889147	0.199039	Hsd17b1
ENSMUSG00000079662	18.2625	-0.888838	0.0268842	Ntn3
ENSMUSG00000087101	2.36429	-0.888183	0.440799
ENSMUSG00000092592	3.56769	-0.888183	0.346477
ENSMUSG00000020870	0.445235	-0.887839	0.748668
ENSMUSG00000023247	0.445235	-0.887839	0.748668	Guca2a
ENSMUSG00000049699	0.445235	-0.887839	0.748668	Ucn2
ENSMUSG00000053613	0.445235	-0.887839	0.748668
ENSMUSG00000064399	0.445235	-0.887839	0.748668
ENSMUSG00000071671	0.445235	-0.887839	0.748668
ENSMUSG00000079053	0.445235	-0.887839	0.748668
ENSMUSG00000081597	0.445235	-0.887839	0.748668
ENSMUSG00000081838	0.445235	-0.887839	0.748668
ENSMUSG00000082121	0.445235	-0.887839	0.748668
ENSMUSG00000083192	0.445235	-0.887839	0.748668
ENSMUSG00000084816	0.445235	-0.887839	0.748668
ENSMUSG00000020953	3.1865	-0.887821	0.38115	Coch
ENSMUSG00000040276	2.03828	-0.886649	0.499043	Pacsin1
ENSMUSG00000006457	1.06577	-0.88649	0.6624	Actn3
ENSMUSG00000086320	320.101	-0.884982	0.14848
ENSMUSG00000041498	436.76	-0.884607	0.0999894	Kif14
ENSMUSG00000067724	4.82851	-0.884174	0.271109	Gbx1
ENSMUSG00000035936	31.6498	-0.882317	0.00484043	Aldh5a1
ENSMUSG00000087268	1.55243	-0.880823	0.533299
ENSMUSG00000059461	17.5084	-0.879585	0.139333
ENSMUSG00000093239	1.04641	-0.879568	0.629442
ENSMUSG00000053024	2.49425	-0.878713	0.433061	Cntn2
ENSMUSG00000085817	2.99896	-0.878362	0.419344
ENSMUSG00000064597	1.67591	-0.878138	0.598659
ENSMUSG00000026894	1.15346	-0.877601	0.649089	Morn5
ENSMUSG00000087644	3.76693	-0.877196	0.400011
ENSMUSG00000085261	5.20642	-0.87662	0.292769
ENSMUSG00000034872	3.16544	-0.876542	0.376839	Gipc3
ENSMUSG00000035385	465.997	-0.876228	0.0767194	Ccl2
ENSMUSG00000084137	3.36954	-0.876127	0.351598
ENSMUSG00000071604	5.45734	-0.875792	0.354186	Fam189a2
ENSMUSG00000086687	1.1115	-0.875541	0.645767
ENSMUSG00000023064	1.90769	-0.875468	0.50403	Sncg
ENSMUSG00000028071	0.777273	-0.874505	0.719593	Sh2d2a
ENSMUSG00000052544	0.777273	-0.874505	0.719593	St6galnac3
ENSMUSG00000024340	13.6113	-0.874208	0.116115	LOC100862597
ENSMUSG00000081723	133.147	-0.873008	0.0124241
ENSMUSG00000021565	20.1057	-0.872848	0.145191	Slc6a19
ENSMUSG00000026141	3.4763	-0.872794	0.417128	Col19a1
ENSMUSG00000050195	3.564	-0.872264	0.341037	Scd4
ENSMUSG00000005947	14.157	-0.871913	0.0774231	Itgae
ENSMUSG00000074731	1.52851	-0.871836	0.553653	Zfp345
ENSMUSG00000090418	5.21501	-0.870279	0.272033
ENSMUSG00000038135	8.77641	-0.869366	0.168059	Crygn
ENSMUSG00000047787	2.32014	-0.868822	0.465381	Flrt1
ENSMUSG00000070331	3.06624	-0.868745	0.377207	Qrich2
ENSMUSG00000083496	1.5899	-0.867822	0.532131
ENSMUSG00000043346	5.74909	-0.866932	0.244928	Nanp
ENSMUSG00000092202	4.20978	-0.866814	0.283638
ENSMUSG00000081855	122.029	-0.866721	0.266249
ENSMUSG00000022231	13.2951	-0.866173	0.126062	Sema5a
ENSMUSG00000025573	2.99272	-0.866064	0.494232	6030468B19Rik
ENSMUSG00000035863	124.719	-0.866001	0.000906136	Palm
ENSMUSG00000085625	0.59961	-0.865804	0.744431
ENSMUSG00000073598	5.25244	-0.86546	0.27737	1700066B19Rik
ENSMUSG00000025784	1.60103	-0.865293	0.531774	Clec3b
ENSMUSG00000040495	9.04154	-0.864013	0.126328	Chrm4
ENSMUSG00000021485	67.0044	-0.863699	0.0506045	Mxd3
ENSMUSG00000055675	16.7957	-0.863221	0.131968	Kbtbd11
ENSMUSG00000033278	8.34135	-0.862264	0.312162	Ptprm
ENSMUSG00000087541	0.849798	-0.862116	0.646087
ENSMUSG00000021176	63.2075	-0.861403	0.051138	2610021K21Rik
ENSMUSG00000085078	0.462477	-0.861058	0.753545
[truncated: 35,311 more rows]

## Sheet: LPS
	baseMean	log2FoldChange	pvalue	Symbol
ENSMUSG00000038894	238.906	-6.62303	5.25e-33	Irs2
ENSMUSG00000004568	98.7514	-5.80649	1.34e-26	Arhgef18
ENSMUSG00000035186	5.50236	-5.78392	0.0053147	Ubd
ENSMUSG00000055976	42.5404	-5.60976	2.59e-07	Cldn23
ENSMUSG00000055547	3.62664	-5.17364	0.00255018	Apobec4
ENSMUSG00000051648	17.244	-4.96712	0.000123284	Kctd19
ENSMUSG00000024673	6.23888	-4.95721	0.00111828	Ms4a1
ENSMUSG00000043301	5.94336	-4.88527	0.00720688	Kcnj6
ENSMUSG00000073242	36.1654	-4.82872	5.97e-07
ENSMUSG00000037579	10.6274	-4.79531	0.00201669	Kcnh3
ENSMUSG00000020651	34.8528	-4.7407	3.92e-06	Slc26a4
ENSMUSG00000022657	2.62737	-4.71912	0.0249761	Cd96
ENSMUSG00000087397	5.15905	-4.69809	0.00350243
ENSMUSG00000022441	26.3997	-4.64795	7.91e-05	Efcab6
ENSMUSG00000061802	2.38817	-4.5915	0.0204734	Armc4
ENSMUSG00000061013	2.3257	-4.50314	0.00714419	Mkx
ENSMUSG00000024437	67.7164	-4.4955	5.66e-08
ENSMUSG00000028328	117.615	-4.44616	2.56e-08	Tmod1
ENSMUSG00000085092	378.363	-4.4191	6.22e-05
ENSMUSG00000054588	15.4919	-4.41078	9.55e-06	Gbp10
ENSMUSG00000032380	14.3644	-4.40862	0.000375968	Dapk2
ENSMUSG00000023959	218.149	-4.39793	3.43e-05	Clic5
ENSMUSG00000078922	230.823	-4.37136	2.49e-13	Tgtp1
ENSMUSG00000026604	44.665	-4.3515	1.05e-06	Ptpn14
ENSMUSG00000085701	2.07368	-4.34766	0.0368261
ENSMUSG00000082079	1.93368	-4.31811	0.00718029
ENSMUSG00000063388	209.618	-4.30679	1.49e-11
ENSMUSG00000021062	25.7755	-4.30408	7.33e-05	Rab15
ENSMUSG00000087179	3.85919	-4.27075	0.00557348
ENSMUSG00000029576	3.91951	-4.25248	0.00271461	Radil
ENSMUSG00000086601	1.82606	-4.16911	0.0359296
ENSMUSG00000060183	532.486	-4.15149	2.16e-16
ENSMUSG00000048126	5.91001	-4.07238	0.0024715	Col6a3
ENSMUSG00000090676	1.7471	-4.06141	0.010107	Gm6721
ENSMUSG00000083645	26.9202	-4.03351	2.33e-07
ENSMUSG00000087387	1.59047	-4.03064	0.0106937
ENSMUSG00000079339	12901.1	-4.01054	6.73e-06	Gm14446
ENSMUSG00000078627	3.14771	-3.94004	0.0198724	2010-03-01
ENSMUSG00000068263	17.6827	-3.93765	0.00213875	Ccdc48
ENSMUSG00000087263	269.763	-3.93349	3.67e-13
ENSMUSG00000062170	1.49164	-3.92671	0.0162133	Fmr1nb
ENSMUSG00000054976	1.43347	-3.87125	0.0382997	9430031J16Rik
ENSMUSG00000068606	48.7145	-3.86072	1.16e-06	Gm4841
ENSMUSG00000074607	1.475	-3.85771	0.0199901	Tox2
ENSMUSG00000037664	196.626	-3.83309	0.000336575	Cdkn1c
ENSMUSG00000089714	1.4953	-3.8315	0.0757154
ENSMUSG00000021662	1.49509	-3.8214	0.0253457	Rgnef
ENSMUSG00000091071	1.49127	-3.818	0.0253697
ENSMUSG00000062028	1.35148	-3.78147	0.0282883	Irgc1
ENSMUSG00000020641	47788.4	-3.78051	9.01e-08	Rsad2
ENSMUSG00000068314	2.78902	-3.76446	0.0293263
ENSMUSG00000086952	2.88561	-3.75932	0.0204603
ENSMUSG00000091810	2.89022	-3.75875	0.0169016
ENSMUSG00000051065	12.3875	-3.74245	0.00128494	1600021P15Rik
ENSMUSG00000019856	1.3712	-3.73034	0.175747	Fam184a
ENSMUSG00000046318	92.0775	-3.72384	1.47e-06	Ccbe1
ENSMUSG00000061897	12.1439	-3.72201	NA
ENSMUSG00000071636	1.32182	-3.71772	0.176196	Rimbp3
ENSMUSG00000086274	1.29713	-3.71098	0.191961
ENSMUSG00000050824	12.8172	-3.69771	0.0030609	Sstr5
ENSMUSG00000085541	1.22256	-3.67823	0.0551493
ENSMUSG00000025425	6.571	-3.67408	0.00510596	St8sia5
ENSMUSG00000052861	20.1855	-3.67218	0.000441282	Dnahc6
ENSMUSG00000050288	1.21111	-3.65899	0.0724037	Fzd2
ENSMUSG00000030592	17.8347	-3.65497	0.000437362	Ryr1
ENSMUSG00000066007	1.24265	-3.64722	0.0811363	LOC100862458
ENSMUSG00000071937	2.48821	-3.63544	0.0532661	Adam25
ENSMUSG00000030324	1.21817	-3.62225	0.0825025	Rho
ENSMUSG00000028033	2.60935	-3.59661	0.0161652	Kcnq5
ENSMUSG00000054889	1.19369	-3.59431	0.109514	Dsp
ENSMUSG00000090176	1.23141	-3.59053	0.0762442	Cd200r2
ENSMUSG00000079138	22.8844	-3.57651	0.000183671
ENSMUSG00000090920	1.23523	-3.57517	0.0376198
ENSMUSG00000081778	8.1353	-3.57347	0.0071778
ENSMUSG00000083298	1.24307	-3.56709	0.0999111
ENSMUSG00000085999	2.41982	-3.55536	0.0204968
ENSMUSG00000091020	1.11992	-3.54087	0.0883136
ENSMUSG00000046275	9.60807	-3.52596	0.00381656	Tusc5
ENSMUSG00000037892	4.13711	-3.51894	0.00782264	Pcdh18
ENSMUSG00000091371	199.277	-3.48795	8.15e-14
ENSMUSG00000000394	1.11092	-3.48532	0.0462754	Gcg
ENSMUSG00000078963	1.11092	-3.48532	0.0462754	Hsbp1l1
ENSMUSG00000072844	908.994	-3.47938	1.56e-14
ENSMUSG00000085652	1.14785	-3.47924	0.111139
ENSMUSG00000080993	1.15188	-3.4789	0.216163
ENSMUSG00000050439	2.29651	-3.47793	0.0445354	Enthd1
ENSMUSG00000086109	26.6285	-3.47702	0.000349625
ENSMUSG00000026532	2.45163	-3.45976	0.0739071	Spna1
ENSMUSG00000091977	1.08644	-3.45846	0.0628964
ENSMUSG00000043020	10.3048	-3.45682	0.00363032	Wdr63
ENSMUSG00000086917	1.12416	-3.451	0.113342
ENSMUSG00000029158	1.08262	-3.45006	0.107457	Yipf7
ENSMUSG00000058966	1.11574	-3.43584	0.0991682	Fam57b
ENSMUSG00000076856	1.04951	-3.42927	0.235462
ENSMUSG00000057399	1.09047	-3.42803	0.222667
ENSMUSG00000035200	1.10271	-3.42474	0.115409	Chrnb4
ENSMUSG00000086389	1.09889	-3.42012	0.115779
ENSMUSG00000000247	32.5654	-3.3757	2.02e-10	Lhx2
ENSMUSG00000013367	41.3358	-3.37455	0.000232205	Iglon5
ENSMUSG00000090695	8.60063	-3.36471	0.0163245
ENSMUSG00000053846	261.668	-3.35865	5.15e-12	Lipg
ENSMUSG00000090095	0.99884	-3.35332	0.231891
ENSMUSG00000018849	61.0909	-3.35003	6.39e-05	Wwc1
ENSMUSG00000041592	13.4275	-3.33753	0.00550135	Sdk2
ENSMUSG00000019647	2.15902	-3.33002	0.0273216	Sema6a
ENSMUSG00000068259	1.00446	-3.32861	0.142836	Olfr461
ENSMUSG00000081652	0.995239	-3.31433	0.0643526
ENSMUSG00000074788	0.967524	-3.31337	0.23039
ENSMUSG00000048292	7.55217	-3.31085	0.000502556	Olfr1417
ENSMUSG00000018845	2.10699	-3.30228	0.0243026	Unc45b
ENSMUSG00000055110	8.39131	-3.30226	0.00224844
ENSMUSG00000049152	14.6663	-3.30223	0.00372168	Ugt3a2
ENSMUSG00000031698	0.983001	-3.30069	0.064957	Mylk3
ENSMUSG00000044359	0.979185	-3.29652	0.0651458	P2ry4
ENSMUSG00000084850	2.06567	-3.29193	0.0387984
ENSMUSG00000036641	19.2129	-3.28931	7.25e-05	Ccdc148
ENSMUSG00000082487	1.0123	-3.28245	0.137451
ENSMUSG00000073482	1.01151	-3.2812	0.13756
ENSMUSG00000052415	14.7106	-3.27233	0.00207383	Tchh
ENSMUSG00000030382	0.937646	-3.26859	0.264028	Slc27a5
ENSMUSG00000039063	1.9289	-3.26474	0.0430067	Echdc3
ENSMUSG00000020902	49.4991	-3.26318	8.28e-06	Ntn1
ENSMUSG00000036298	2.0137	-3.26291	0.088163	Slc2a13
ENSMUSG00000051076	0.999484	-3.26039	0.259878	Vtcn1
ENSMUSG00000079363	1802.26	-3.2501	2.48e-06	Gbp4
ENSMUSG00000086004	0.991639	-3.2495	0.128551
ENSMUSG00000020577	837.566	-3.24268	5.58e-05	Tspan13
ENSMUSG00000062012	10.2954	-3.22909	0.0012166	Zfp13
ENSMUSG00000082776	2.02729	-3.22498	0.0686122
ENSMUSG00000020081	1.93645	-3.19331	0.0553129	Tacr2
ENSMUSG00000045932	22727.3	-3.18922	3.82e-13	Ifit2
ENSMUSG00000015316	75.9151	-3.17488	2.95e-08	Slamf1
ENSMUSG00000022044	3.87138	-3.17282	0.00995218	Stmn4
ENSMUSG00000047495	6.67702	-3.17218	0.00223353	Dlgap2
ENSMUSG00000022790	64.7154	-3.16288	9.29e-06	Igsf11
ENSMUSG00000009185	199.445	-3.1545	1.78e-07	Ccl8
ENSMUSG00000088464	1.84504	-3.14488	0.04334
ENSMUSG00000038094	7.77696	-3.13971	0.00829322	Atp13a4
ENSMUSG00000035852	53.6664	-3.13827	9.89e-09	9130017N09Rik
ENSMUSG00000083623	3.08241	-3.13785	0.0411029
ENSMUSG00000037031	0.883379	-3.13385	0.171316	Tspan15
ENSMUSG00000020357	9.24495	-3.13231	0.000907894	Flt4
ENSMUSG00000026228	851.974	-3.12449	5.66e-05	Htr2b
ENSMUSG00000087141	703.839	-3.11277	0.000213975	Plcxd2
ENSMUSG00000022762	1.78766	-3.10953	0.106965	Ncam2
ENSMUSG00000029055	1.95697	-3.10412	0.0532166	Plch2
ENSMUSG00000088982	0.867325	-3.10362	0.0897507
ENSMUSG00000041216	1.80523	-3.10094	0.169276	Clvs1
ENSMUSG00000085998	1.85116	-3.09244	0.0481961
ENSMUSG00000084932	3.178	-3.09239	0.0267453
ENSMUSG00000064016	0.855086	-3.08874	0.1007	Gm648
ENSMUSG00000087156	0.85127	-3.0863	0.159054
ENSMUSG00000026940	1.82099	-3.08171	0.0552139	4921530D09Rik
ENSMUSG00000030046	0.892232	-3.0816	0.309802	Bmp10
ENSMUSG00000029151	0.846662	-3.07992	0.177923	Slc30a3
ENSMUSG00000091668	0.846662	-3.07992	0.177923
ENSMUSG00000037260	6961.98	-3.07736	1.87e-21	Hgsnat
ENSMUSG00000061048	0.818155	-3.07549	0.301085	Cdh3
ENSMUSG00000029167	0.842847	-3.07431	0.178639	Ppargc1a
ENSMUSG00000022715	0.834423	-3.06268	0.305103	Cldn26
ENSMUSG00000057913	0.834423	-3.06268	0.305103
ENSMUSG00000087693	0.834423	-3.06268	0.305103
ENSMUSG00000092831	0.834423	-3.06268	0.305103
ENSMUSG00000024935	3.05922	-3.05876	0.0225887	Slc1a1
ENSMUSG00000021403	435.466	-3.04515	0.00133813	Serpinb9b
ENSMUSG00000070342	7.48076	-3.0255	0.000559243
ENSMUSG00000078236	0.879778	-3.02097	0.119679	Pou3f1
ENSMUSG00000089652	1.71843	-3.02085	0.0454163
ENSMUSG00000021701	3127.16	-3.01639	1.23e-10	Plk2
ENSMUSG00000041117	1.68883	-3.00822	0.060899	Ccdc8
ENSMUSG00000022469	47.6919	-2.99151	0.00240964	Rapgef3
ENSMUSG00000026581	284.63	-2.98603	5.52e-09	Sell
ENSMUSG00000061728	1.74584	-2.98352	0.106475
ENSMUSG00000020638	16591.6	-2.98029	4.14e-11	Cmpk2
ENSMUSG00000035373	11357.7	-2.98014	7.9e-22	Ccl7
ENSMUSG00000080665	2.92598	-2.97809	0.065528
ENSMUSG00000058626	10.0177	-2.976	0.00938725	Capn11
ENSMUSG00000010830	1.60966	-2.97446	0.0624908	Kdelr3
ENSMUSG00000052271	1.73418	-2.97399	0.0552005	Bhlha15
ENSMUSG00000083614	1.72706	-2.97079	0.0602643
ENSMUSG00000021020	0.747619	-2.96784	0.175932	Srp54a
ENSMUSG00000058159	1.54573	-2.95414	0.103
ENSMUSG00000052912	2.99285	-2.95303	0.0460516
ENSMUSG00000030124	4.45139	-2.9529	0.00848337	Lag3
ENSMUSG00000020083	1.57294	-2.95137	0.0568596	2010107G23Rik
ENSMUSG00000047061	1.75448	-2.94203	0.105454
ENSMUSG00000041449	0.748411	-2.94016	0.330138
ENSMUSG00000044468	1074.99	-2.93994	9.72e-05	Fam46c
ENSMUSG00000065061	0.726956	-2.93668	0.180069
ENSMUSG00000070999	0.743011	-2.93303	0.314811	Ccin
ENSMUSG00000004891	37.7027	-2.9314	7.88e-08	Nes
ENSMUSG00000021453	519.086	-2.92461	0.000710331	Gadd45g
ENSMUSG00000027219	10164.5	-2.91812	5.21e-14	Slc28a2
ENSMUSG00000090079	6.70094	-2.91555	0.0155048
ENSMUSG00000072766	0.714718	-2.91127	0.203747	NA
ENSMUSG00000078954	9.77547	-2.90541	0.00445965	Arhgap8
ENSMUSG00000046961	0.760072	-2.90143	0.19828	Gpr156
ENSMUSG00000048484	2.83809	-2.89354	0.0289059
ENSMUSG00000020052	0.719326	-2.89282	0.318416	Ascl1
ENSMUSG00000034115	1.56091	-2.88494	0.113672	Scn11a
ENSMUSG00000029483	1.47981	-2.8749	0.1199	Tmem132b
ENSMUSG00000029138	0.743225	-2.87305	0.202203	4930548H24Rik
ENSMUSG00000035576	0.743225	-2.87305	0.202203	L3mbtl1
ENSMUSG00000051359	2.84406	-2.87265	0.0445072	Ncald
ENSMUSG00000021707	495.535	-2.87106	0.000718324	Dhfr
ENSMUSG00000009350	0.747833	-2.8699	0.13575	Mpo
ENSMUSG00000092512	2.63443	-2.8643	0.0859346
ENSMUSG00000028971	0.735594	-2.86034	0.204002	Cort
ENSMUSG00000034145	0.735594	-2.86034	0.204002	Tmem63c
ENSMUSG00000091550	0.735594	-2.86034	0.204002	Gm6811
ENSMUSG00000086681	1.72101	-2.85972	0.0788198
ENSMUSG00000022683	1.62363	-2.85819	0.077591	Pla2g10
ENSMUSG00000020435	133.926	-2.85725	1e-05	Osbp2
ENSMUSG00000081712	0.73941	-2.85701	0.137123
ENSMUSG00000044276	0.730986	-2.85366	0.218815
ENSMUSG00000085312	0.730986	-2.85366	0.218815
ENSMUSG00000090087	0.730986	-2.85366	0.218815
ENSMUSG00000054423	48.4989	-2.85181	8.6e-06	Cadps
ENSMUSG00000003354	1.43257	-2.85127	0.100251	Ccdc65
ENSMUSG00000024987	2.61867	-2.84836	0.0466959	Cyp26a1
ENSMUSG00000031257	10.783	-2.8481	0.000147566	Nox1
ENSMUSG00000020332	0.727171	-2.84717	0.219777	4930404A10Rik
ENSMUSG00000084940	8.14294	-2.84388	0.0469266
ENSMUSG00000078289	1.60699	-2.84332	0.140829	Gm10923
ENSMUSG00000030606	0.718748	-2.83957	0.352057	Hapln3
ENSMUSG00000051159	0.718748	-2.83957	0.352057	Cited1
ENSMUSG00000085093	0.718748	-2.83957	0.352057
ENSMUSG00000061603	146.247	-2.82915	1.11e-06	Akap6
ENSMUSG00000031872	0.694055	-2.82847	0.44939	Bean1
ENSMUSG00000049630	0.764102	-2.82794	0.235123	C1ql3
ENSMUSG00000083582	0.764102	-2.82794	0.235123
ENSMUSG00000088298	0.764102	-2.82794	0.235123
ENSMUSG00000034855	7555.71	-2.82737	1.54e-11	Cxcl10
ENSMUSG00000085506	1.55976	-2.82585	0.0700168
ENSMUSG00000046733	11.1764	-2.82379	0.00537297	Gprc5a
ENSMUSG00000042189	0.755679	-2.81196	0.237584	Tekt3
ENSMUSG00000073465	0.755679	-2.81196	0.237584
ENSMUSG00000084017	0.755679	-2.81196	0.237584
ENSMUSG00000047696	0.751863	-2.80481	0.238698	Ccdc144b
ENSMUSG00000073400	0.751863	-2.80481	0.238698	Trim10
ENSMUSG00000078915	0.751863	-2.80481	0.238698
ENSMUSG00000082561	0.751863	-2.80481	0.238698
ENSMUSG00000084124	0.751863	-2.80481	0.238698
ENSMUSG00000057135	71.496	-2.79631	2.7e-10	A430084P05Rik
ENSMUSG00000022149	2.55735	-2.79379	0.0325768	C9
ENSMUSG00000062511	2.70096	-2.79176	0.0274058
ENSMUSG00000021768	66.1961	-2.78733	0.000642776	Dusp13
ENSMUSG00000090387	3.99171	-2.78113	0.00773319
ENSMUSG00000086695	80.2964	-2.77677	4.28e-07
ENSMUSG00000027074	1236.36	-2.77107	1.87e-07	Slc43a3
ENSMUSG00000027470	2.90581	-2.76856	0.0458514	Mylk2
ENSMUSG00000019817	34.6324	-2.76848	4.11e-05	Plagl1
ENSMUSG00000052727	44.2725	-2.76739	2.18e-05	Mtap1b
ENSMUSG00000081190	2.51545	-2.76113	0.0757275
ENSMUSG00000020169	1.4659	-2.7577	0.0828842	Best3
ENSMUSG00000022887	2.5778	-2.75103	0.136888	Masp1
ENSMUSG00000087361	8.83502	-2.74899	0.00328863
ENSMUSG00000021364	41.901	-2.74368	0.000150215	Elovl2
ENSMUSG00000039676	12.9536	-2.73604	0.00367268	Capsl
ENSMUSG00000087017	1.47756	-2.73171	0.136925
ENSMUSG00000053957	13.422	-2.73066	0.00225007
ENSMUSG00000005364	2.68987	-2.73013	0.0405834	Il5ra
ENSMUSG00000063415	1.3215	-2.72929	0.112596	Cyp26b1
ENSMUSG00000039239	1.33807	-2.72862	0.133042	Tgfb2
ENSMUSG00000090186	622.102	-2.72105	2.79e-08
ENSMUSG00000055177	2.58219	-2.71334	0.0654713	Cstl1
ENSMUSG00000067006	1.30466	-2.7072	0.128617	Serpinb5
ENSMUSG00000063254	3.74923	-2.7038	0.0306282
ENSMUSG00000075581	0.619704	-2.70341	0.23181
ENSMUSG00000089206	0.619704	-2.70341	0.23181
ENSMUSG00000082990	6.29287	-2.69587	0.00266696
ENSMUSG00000073680	0.615889	-2.69261	0.248561	Tmem88b
ENSMUSG00000079049	19.081	-2.69258	0.0027046	Serpinb1c
ENSMUSG00000077391	0.628128	-2.69161	0.370701
ENSMUSG00000054072	1643.95	-2.69073	4.97e-18	Iigp1
ENSMUSG00000085113	0.611281	-2.68841	0.234375
ENSMUSG00000066363	47.2618	-2.68812	1.74e-14	Serpina3f
ENSMUSG00000069601	0.627335	-2.68776	0.385791	Ank3
ENSMUSG00000039196	425.305	-2.68692	0.00182042	Orm1
ENSMUSG00000023931	1.29242	-2.68525	0.153906	Efhb
ENSMUSG00000045875	291.927	-2.68188	1.8e-11	Adra1a
ENSMUSG00000011118	0.624312	-2.68184	0.38709	Panx3
ENSMUSG00000027783	0.607465	-2.68173	0.235544
ENSMUSG00000050763	0.607465	-2.68173	0.235544	Olfr1395
ENSMUSG00000053244	0.607465	-2.68173	0.235544
ENSMUSG00000054128	0.607465	-2.68173	0.235544	H2-T3
ENSMUSG00000076216	0.607465	-2.68173	0.235544
ENSMUSG00000029491	29.2445	-2.68004	1.5e-05	Pde6b
ENSMUSG00000049608	295.658	-2.66799	2.13e-06	Gpr55
ENSMUSG00000014932	0.615096	-2.66501	0.376417	Yes1
ENSMUSG00000032021	1.31711	-2.66397	0.107248	Crtam
ENSMUSG00000000093	3.66886	-2.65703	0.0338973	Tbx2
ENSMUSG00000024245	132.682	-2.6566	1.73e-08	Tmem178
ENSMUSG00000070803	10.838	-2.64696	0.0108864	Cited4
ENSMUSG00000026188	0.602857	-2.63982	0.381914	Tmem169
ENSMUSG00000037490	0.602857	-2.63982	0.381914	Slc2a12
ENSMUSG00000054892	10.7043	-2.63866	2.24e-05	Txk
ENSMUSG00000062432	12.8218	-2.63139	1.97e-05	Cyp26c1
ENSMUSG00000024402	80.7736	-2.62623	1.1e-06	Lta
ENSMUSG00000091383	1.36377	-2.6259	0.118644
ENSMUSG00000046523	2.33414	-2.62457	0.0448462	Kctd4
ENSMUSG00000007122	0.635973	-2.62435	0.271131	Casq1
ENSMUSG00000074449	2.87996	-2.62338	0.0478953	LOC100861668
ENSMUSG00000056872	1.46035	-2.61886	0.108181
ENSMUSG00000061825	1.34231	-2.61712	0.152559	Ces2c
ENSMUSG00000082711	0.632157	-2.61674	0.272502
ENSMUSG00000092335	2.33679	-2.61463	0.128949	Gm7221
ENSMUSG00000027827	187.579	-2.613	1.01e-08	Kcnab1
ENSMUSG00000040258	1.44811	-2.60743	0.108973	Nxph4
ENSMUSG00000085763	1.44811	-2.60743	0.108973
ENSMUSG00000092604	0.627549	-2.60716	0.274214
ENSMUSG00000057817	0.586803	-2.6034	0.404255	Olfr1446
ENSMUSG00000084892	1.33338	-2.60141	0.120808
ENSMUSG00000048852	142.039	-2.59611	5.09e-07	Gm12185
ENSMUSG00000027456	22.7406	-2.5942	0.000977147	Sdcbp2
ENSMUSG00000059346	0.640003	-2.5924	0.414609
ENSMUSG00000084477	0.640003	-2.5924	0.414609
ENSMUSG00000090038	0.640003	-2.5924	0.414609
ENSMUSG00000020872	0.619919	-2.5918	0.277018	Tac4
ENSMUSG00000064413	0.619919	-2.5918	0.277018
ENSMUSG00000082318	0.619919	-2.5918	0.277018
ENSMUSG00000085006	0.619919	-2.5918	0.277018
ENSMUSG00000048544	1.21425	-2.58909	0.147152
ENSMUSG00000073980	28.5177	-2.58397	6.89e-06
ENSMUSG00000020067	0.636187	-2.58365	0.416435	Mypn
ENSMUSG00000036813	0.636187	-2.58365	0.416435	Entpd8
ENSMUSG00000051969	0.636187	-2.58365	0.416435	Tlr11
ENSMUSG00000068113	0.636187	-2.58365	0.416435	Gm4907
ENSMUSG00000078590	0.636187	-2.58365	0.416435
ENSMUSG00000000204	37303	-2.58362	2.83e-14	Slfn4
ENSMUSG00000026278	0.615311	-2.58212	0.278776	Bok
ENSMUSG00000026285	0.615311	-2.58212	0.278776	Pdcd1
ENSMUSG00000085651	0.615311	-2.58212	0.278776
ENSMUSG00000092955	0.615311	-2.58212	0.278776
ENSMUSG00000031449	0.623734	-2.57996	0.201288	Atp4b
ENSMUSG00000071318	0.623734	-2.57996	0.201288
ENSMUSG00000084746	0.623734	-2.57996	0.201288
ENSMUSG00000086145	0.623734	-2.57996	0.201288
ENSMUSG00000086879	1.30753	-2.57527	0.15997
ENSMUSG00000041703	0.611495	-2.57437	0.28021	Zic5
ENSMUSG00000070564	0.611495	-2.57437	0.28021	Ntn5
ENSMUSG00000024729	0.603072	-2.57361	0.412689	1700017D01Rik
ENSMUSG00000042895	0.603072	-2.57361	0.412689	Abra
ENSMUSG00000092021	23.9695	-2.57121	0.00195173
ENSMUSG00000031443	151.584	-2.56972	4.4e-25	F7
ENSMUSG00000038298	1.19871	-2.56569	0.15849	Pdzk1
ENSMUSG00000019989	0.627764	-2.56394	0.420552	Enpp3
ENSMUSG00000029909	0.627764	-2.56394	0.420552	Prss37
ENSMUSG00000036480	0.627764	-2.56394	0.420552
ENSMUSG00000086433	0.627764	-2.56394	0.420552
ENSMUSG00000091323	1.19791	-2.56323	0.16214
ENSMUSG00000049985	34.1974	-2.56209	0.000228716	Ankrd55
ENSMUSG00000081868	1.37161	-2.5588	0.136181
ENSMUSG00000040740	2.55014	-2.55713	0.0526504	Slc25a34
ENSMUSG00000087256	3.78102	-2.55594	0.049031
ENSMUSG00000032243	1.24578	-2.5522	0.201649	Itga11
ENSMUSG00000018648	16.4118	-2.5489	0.00791127	Dusp14
ENSMUSG00000037887	77.364	-2.5376	3.58e-08	Dusp8
ENSMUSG00000023267	7.39042	-2.53049	0.0108953	Gabrr2
ENSMUSG00000035352	700.072	-2.52724	7.25e-10	Ccl12
ENSMUSG00000062438	1.21037	-2.51335	0.129149	Adam1b
ENSMUSG00000081574	2.15267	-2.51219	0.101024
ENSMUSG00000073530	5.99477	-2.51213	0.0284576	Pappa2
ENSMUSG00000038173	38.7577	-2.50593	0.000342525	Enpp6
ENSMUSG00000027579	4.03581	-2.5007	0.0406313	Srms
ENSMUSG00000073632	30.1311	-2.4932	8.03e-07
ENSMUSG00000092630	47.2934	-2.48665	3.82e-05
ENSMUSG00000072419	2.19672	-2.48005	0.0597377	Dppa2
ENSMUSG00000023274	31.9227	-2.47789	0.0060796	Cd4
ENSMUSG00000085750	2.21651	-2.47597	0.110873
ENSMUSG00000039395	219.651	-2.46351	3.88e-05	Mreg
ENSMUSG00000084996	25.4342	-2.45571	0.000285787
ENSMUSG00000085918	1.23967	-2.45237	0.147316
ENSMUSG00000024043	116.433	-2.4522	0.00018822	Arhgap28
ENSMUSG00000092924	1.24348	-2.45041	0.13855
ENSMUSG00000039542	1.20546	-2.44348	0.203019	Ncam1
ENSMUSG00000010505	1.33244	-2.4423	0.140512	Myt1
ENSMUSG00000013562	1.25975	-2.43891	0.21503
ENSMUSG00000073409	17038	-2.43571	0.000339004	H2-Q6
ENSMUSG00000038305	7.79092	-2.43449	0.00911788	Spats2l
ENSMUSG00000072769	31.4005	-2.43315	4.05e-05
ENSMUSG00000039960	90.2786	-2.43027	0.000591996	Rhou
ENSMUSG00000059658	1.19646	-2.43	0.169718
ENSMUSG00000073555	1124.23	-2.42792	6.24e-17	Gm4951
ENSMUSG00000085185	2.90701	-2.4237	0.0642688
ENSMUSG00000035385	32654.2	-2.42368	8.89e-19	Ccl2
ENSMUSG00000027204	73.4795	-2.42249	5.28e-06	Fbn1
ENSMUSG00000044177	32.1999	-2.41712	0.00166898	Wfikkn2
ENSMUSG00000025279	6.2917	-2.41674	0.00178999	Dnase1l3
ENSMUSG00000010051	370.527	-2.41123	0.00376959	Hyal1
ENSMUSG00000030732	1.23016	-2.40769	0.219717	Chrdl2
ENSMUSG00000092278	1.0733	-2.40707	0.177387
ENSMUSG00000033581	2834.7	-2.39551	7.3e-11	Igf2bp2
ENSMUSG00000079071	18.0862	-2.39336	9.35e-05	Gm14085
ENSMUSG00000025993	520.091	-2.38734	2.18e-08	Slc40a1
ENSMUSG00000087319	0.511659	-2.38521	0.525917
ENSMUSG00000067049	9.33471	-2.38354	0.0182906	Unc93a
ENSMUSG00000047383	0.495605	-2.38325	0.323847
ENSMUSG00000086578	0.495605	-2.38325	0.323847
ENSMUSG00000091906	1.16356	-2.38281	0.206016
ENSMUSG00000022938	28.3247	-2.37706	0.00108593	Fam3b
ENSMUSG00000087082	0.504028	-2.37692	0.450678
ENSMUSG00000087861	0.504028	-2.37692	0.450678
ENSMUSG00000034212	12.7278	-2.37667	0.00141836	Ankmy1
ENSMUSG00000070504	0.491789	-2.37496	0.325843	Fcrl6
ENSMUSG00000074847	0.491789	-2.37496	0.325843
ENSMUSG00000016524	7.78702	-2.37122	0.0053549	Il19
ENSMUSG00000046203	2.20268	-2.37116	0.085147
ENSMUSG00000028751	40.9388	-2.37063	0.00285556	Pla2g2e
ENSMUSG00000091949	7.49744	-2.36652	0.00385237	NA
ENSMUSG00000027718	0.500213	-2.36589	0.462989	Il21
ENSMUSG00000023914	6.10165	-2.36557	0.0382803	Mep1a
ENSMUSG00000059187	0.49942	-2.36367	0.463515	Fam19a1
ENSMUSG00000068083	0.49942	-2.36367	0.463515	Cyp2d40
ENSMUSG00000037196	29.2391	-2.36044	0.000474201	Pacrg
ENSMUSG00000077274	0.483366	-2.35663	0.330241
ENSMUSG00000081042	0.483366	-2.35663	0.330241
ENSMUSG00000088712	0.483366	-2.35663	0.330241
ENSMUSG00000091827	0.483366	-2.35663	0.330241
ENSMUSG00000044065	1.90647	-2.35638	0.182684
ENSMUSG00000055027	6.40007	-2.35568	0.0657614	Smyd1
ENSMUSG00000020734	1.20431	-2.35148	0.160365	Grin2c
ENSMUSG00000034739	2.10573	-2.35054	0.089369	Mfrp
ENSMUSG00000091272	1.20049	-2.34739	0.15095
ENSMUSG00000036744	1.10311	-2.34736	0.15024	Olfr701
ENSMUSG00000086102	2.30325	-2.34693	0.0978664
ENSMUSG00000087616	1.09418	-2.34386	0.160505
ENSMUSG00000065429	1.13032	-2.34385	0.316268
ENSMUSG00000025383	2.84051	-2.34135	0.0544001	Il23a
ENSMUSG00000026308	0.487181	-2.33822	0.46048	Klhl30
ENSMUSG00000027186	0.487181	-2.33822	0.46048	Elf5
ENSMUSG00000027908	0.487181	-2.33822	0.46048	Tchhl1
ENSMUSG00000030739	0.487181	-2.33822	0.46048	Myh14
ENSMUSG00000040428	29.1053	-2.33807	8.49e-07	Plekha4
ENSMUSG00000070501	398.622	-2.33626	3.98e-11	BC094916
ENSMUSG00000001156	3562.97	-2.33577	1.57e-07	Mxd1
ENSMUSG00000034057	1.09088	-2.3352	0.161328	Gm239
ENSMUSG00000078815	1.09088	-2.3352	0.161328	Cacng6
ENSMUSG00000057969	1.08576	-2.3352	0.161542	Sema3b
ENSMUSG00000086155	1.08627	-2.32887	0.21971
ENSMUSG00000085891	1.08115	-2.32886	0.220037
ENSMUSG00000026692	2.7364	-2.32571	0.113715	Fmo4
ENSMUSG00000023918	0.47955	-2.32168	0.464762	Gpr115
ENSMUSG00000025202	0.47955	-2.32168	0.464762	Scd3
ENSMUSG00000084048	0.47955	-2.32168	0.464762
ENSMUSG00000043939	648.916	-2.31911	2.75e-05	A530064D06Rik
ENSMUSG00000082724	1.80088	-2.31882	0.105971
ENSMUSG00000019899	0.474942	-2.30974	0.477229	Lama2
ENSMUSG00000028435	0.474942	-2.30974	0.477229	Aqp3
ENSMUSG00000038248	0.474942	-2.30974	0.477229	Sobp
ENSMUSG00000086827	0.474942	-2.30974	0.477229
ENSMUSG00000090861	0.474942	-2.30974	0.477229
ENSMUSG00000090955	0.474942	-2.30974	0.477229
ENSMUSG00000056215	1.97731	-2.30909	0.148489	Lrguk
ENSMUSG00000060206	114.149	-2.30819	0.000117782	Zfp462
ENSMUSG00000042828	2.7896	-2.30161	0.113183	Trim72
ENSMUSG00000019230	0.471127	-2.3013	0.479408	Lhx9
ENSMUSG00000054123	0.471127	-2.3013	0.479408
ENSMUSG00000058022	0.471127	-2.3013	0.479408	9530008L14Rik
ENSMUSG00000068226	0.471127	-2.3013	0.479408
ENSMUSG00000055159	0.511874	-2.29996	0.480406
ENSMUSG00000079588	0.511874	-2.29996	0.480406	Tmem182
ENSMUSG00000022144	1.13565	-2.29548	0.333481	Gdnf
ENSMUSG00000042707	3.62334	-2.29224	0.090488	Dnali1
ENSMUSG00000081497	2.0606	-2.29155	0.0977818
ENSMUSG00000040264	5079.27	-2.29143	2.59e-07	Gbp5
ENSMUSG00000052749	758.837	-2.2896	8.59e-08
ENSMUSG00000019966	277.063	-2.2881	1.06e-05	Kitl
ENSMUSG00000055560	7.60517	-2.2877	0.0211619	Zfp459
ENSMUSG00000079457	115.409	-2.28649	8.78e-07
ENSMUSG00000015222	11.5347	-2.28143	0.0404757	Mtap2
ENSMUSG00000014773	3.04313	-2.28113	0.0451479	Dll1
ENSMUSG00000028278	147.666	-2.2809	0.000250159	Rragd
ENSMUSG00000039099	4.14019	-2.28057	0.0262077	Wdr93
ENSMUSG00000087018	1.96667	-2.27673	0.105447
ENSMUSG00000043811	74.6233	-2.27543	0.000904689	Rtn4r
ENSMUSG00000039653	0.504243	-2.27439	0.485873	Baat
ENSMUSG00000056617	0.504243	-2.27439	0.485873	4931429L15Rik
ENSMUSG00000076677	0.504243	-2.27439	0.485873
ENSMUSG00000087414	0.504243	-2.27439	0.485873
ENSMUSG00000036244	1.10584	-2.27367	0.227579	Tbc1d21
ENSMUSG00000055114	0.462703	-2.27244	0.546164
ENSMUSG00000062687	0.462703	-2.27244	0.546164	Gm6531
ENSMUSG00000043903	36.8239	-2.27092	0.000116589	Gm22
ENSMUSG00000049357	4.32985	-2.26973	0.0299907	4933408B17Rik
ENSMUSG00000047415	1089.86	-2.26938	0.00684653	Gpr68
ENSMUSG00000039057	14.6383	-2.26171	0.00138924	Myo16
ENSMUSG00000035560	28.0067	-2.26035	1.53e-06	Wdr20b
ENSMUSG00000027977	1.11427	-2.25967	0.189265	Ndst3
ENSMUSG00000027801	1.10606	-2.2596	0.340679	Tm4sf4
ENSMUSG00000081738	1.11938	-2.25951	0.189074
ENSMUSG00000073386	1.08979	-2.25866	0.24281	9830107B12Rik
ENSMUSG00000045381	16.7524	-2.25406	4.85e-06	Olfr433
ENSMUSG00000022589	0.508058	-2.25047	0.371745	Cyp11b2
ENSMUSG00000057899	0.508058	-2.25047	0.371745	Gpr111
ENSMUSG00000077785	0.508058	-2.25047	0.371745
ENSMUSG00000082503	0.508058	-2.25047	0.371745
ENSMUSG00000092143	0.508058	-2.25047	0.371745
ENSMUSG00000082941	1.10203	-2.24478	0.191325
ENSMUSG00000044434	0.985921	-2.24375	0.257537
ENSMUSG00000000386	11028.3	-2.24221	1.34e-09
ENSMUSG00000033508	2.63484	-2.24116	0.0730364	Asprv1
ENSMUSG00000088475	0.974985	-2.24021	0.214135
ENSMUSG00000047861	1.8579	-2.23941	0.109264	Foxi1
ENSMUSG00000003882	9613.99	-2.23927	3.76e-06	Il7r
ENSMUSG00000084884	0.974475	-2.23744	0.235986
ENSMUSG00000054555	0.973682	-2.23628	0.236159	Adam12
ENSMUSG00000025738	6.71673	-2.23581	0.00362129	Fbxl16
ENSMUSG00000087192	1.82197	-2.23503	0.150939
ENSMUSG00000085455	13.5365	-2.23191	0.000782436
ENSMUSG00000024786	50.0813	-2.2318	5.03e-06	1700123I01Rik
ENSMUSG00000083909	0.962746	-2.22667	0.216147
ENSMUSG00000047419	1.11448	-2.22508	0.277093	Cmya5
ENSMUSG00000007097	0.499635	-2.22454	0.377195	Atp1a2
ENSMUSG00000026969	0.499635	-2.22454	0.377195	Fam166a
ENSMUSG00000032773	0.499635	-2.22454	0.377195	Chrm1
ENSMUSG00000035984	0.499635	-2.22454	0.377195	Nme5
ENSMUSG00000047428	0.499635	-2.22454	0.377195	Dlk2
ENSMUSG00000051237	0.499635	-2.22454	0.377195
ENSMUSG00000072843	0.499635	-2.22454	0.377195
ENSMUSG00000089499	0.499635	-2.22454	0.377195
ENSMUSG00000089622	0.499635	-2.22454	0.377195
ENSMUSG00000079722	8.67228	-2.22353	0.0147829	Ttll2
ENSMUSG00000020312	9.53909	-2.22182	0.00672265	Shc2
ENSMUSG00000072109	562.299	-2.21765	3.37e-15
ENSMUSG00000068246	194.527	-2.21625	7.18e-07	Apol9a
ENSMUSG00000004540	0.487396	-2.21554	0.498512	Psg17
ENSMUSG00000039543	0.487396	-2.21554	0.498512	Ttc18
ENSMUSG00000043789	0.487396	-2.21554	0.498512	Vwce
ENSMUSG00000058741	0.487396	-2.21554	0.498512	Prr19
ENSMUSG00000059522	0.487396	-2.21554	0.498512	Olfr700
ENSMUSG00000065251	0.487396	-2.21554	0.498512
ENSMUSG00000074738	0.487396	-2.21554	0.498512	B930041F14Rik
ENSMUSG00000079584	0.487396	-2.21554	0.498512	Gm364
ENSMUSG00000080370	0.487396	-2.21554	0.498512
ENSMUSG00000081997	0.487396	-2.21554	0.498512
ENSMUSG00000086335	0.487396	-2.21554	0.498512
ENSMUSG00000087360	0.487396	-2.21554	0.498512
ENSMUSG00000089999	0.487396	-2.21554	0.498512
ENSMUSG00000090057	0.487396	-2.21554	0.498512
ENSMUSG00000032584	1.7967	-2.21542	0.152798	Mst1r
ENSMUSG00000027297	0.495819	-2.21297	0.379657	Ltk
ENSMUSG00000031394	0.495819	-2.21297	0.379657	Opn1mw
ENSMUSG00000040891	0.495819	-2.21297	0.379657	Foxa3
ENSMUSG00000059229	0.495819	-2.21297	0.379657
ENSMUSG00000063660	0.495819	-2.21297	0.379657	Olfr98
ENSMUSG00000078062	0.495819	-2.21297	0.379657
ENSMUSG00000080726	0.495819	-2.21297	0.379657
ENSMUSG00000081664	0.495819	-2.21297	0.379657
ENSMUSG00000083562	0.495819	-2.21297	0.379657
ENSMUSG00000087799	0.495819	-2.21297	0.379657
ENSMUSG00000093016	0.495819	-2.21297	0.379657
ENSMUSG00000062960	470.359	-2.21274	1.52e-07	Kdr
ENSMUSG00000066677	2119.6	-2.21124	6.51e-17	Pydc3
ENSMUSG00000061852	8.76837	-2.20523	0.00496092
ENSMUSG00000029417	1474.4	-2.20293	3.77e-10	Cxcl9
ENSMUSG00000073418	26.8525	-2.20142	1.73e-05	C4b
ENSMUSG00000034842	5.55171	-2.19735	0.00818592	Art3
ENSMUSG00000086203	3.02974	-2.19732	0.0588709
ENSMUSG00000052512	743.444	-2.19605	5.71e-06	Nav2
ENSMUSG00000091576	105.432	-2.19593	4.22e-07	Trim30b
ENSMUSG00000020182	2.26465	-2.19323	0.111056	Ddc
ENSMUSG00000024521	497.439	-2.18975	1.12e-07	Pmaip1
ENSMUSG00000024728	0.958421	-2.18869	0.341797	1700025F22Rik
ENSMUSG00000023341	3279.65	-2.18725	2.64e-07	Mx2
ENSMUSG00000027338	0.936966	-2.18327	0.268484	Prnd
ENSMUSG00000074973	0.936966	-2.18327	0.268484
ENSMUSG00000076937	2.67904	-2.17168	0.100489
ENSMUSG00000028268	7804.88	-2.17047	5.97e-07	Gbp3
ENSMUSG00000062758	0.946692	-2.16772	0.337031
ENSMUSG00000089125	1.71372	-2.16702	0.112404
ENSMUSG00000061576	8.04469	-2.16658	0.0520888	Dpp6
ENSMUSG00000053414	1.68333	-2.16625	0.151265	Hunk
ENSMUSG00000086343	3.85141	-2.15937	0.211781
ENSMUSG00000066842	6.61169	-2.15105	0.0138219	Hmcn1
ENSMUSG00000091759	1.08021	-2.14865	0.263423
ENSMUSG00000085165	3.17754	-2.14828	0.131872
ENSMUSG00000028111	313.922	-2.14808	0.000132339	Ctsk
ENSMUSG00000078616	1300.76	-2.14262	4.88e-10	Trim30c
ENSMUSG00000047842	153.969	-2.14223	0.000881945	Diras2
ENSMUSG00000045467	3.39474	-2.14205	0.0310005	Ttll13
ENSMUSG00000033213	1889.14	-2.14095	1.81e-07	AA467197
ENSMUSG00000025389	1.07639	-2.13856	0.208494	Mip
ENSMUSG00000090104	0.979015	-2.1385	0.207902
ENSMUSG00000041827	12389.4	-2.13784	1.9e-14	Oasl1
ENSMUSG00000025165	2.88686	-2.13452	0.130735	Sectm1a
ENSMUSG00000036853	21.6624	-2.13432	0.000240851	Mcoln3
ENSMUSG00000020891	0.9752	-2.13422	0.208584	Alox8
ENSMUSG00000083988	0.971384	-2.1336	0.264371
ENSMUSG00000039236	2584.37	-2.13341	1.98e-09	Isg20
ENSMUSG00000004113	193.572	-2.12958	0.000184267	Cacna1b
ENSMUSG00000044022	0.961658	-2.12506	0.221304	Pcdhb21
ENSMUSG00000020098	0.966776	-2.12504	0.221032	Pcbd1
ENSMUSG00000002459	0.957843	-2.12232	0.266713	Rgs20
ENSMUSG00000088978	0.962961	-2.12231	0.266326
ENSMUSG00000037849	8512.91	-2.12158	1.28e-09
ENSMUSG00000023802	0.954538	-2.11132	0.287869	Nox3
ENSMUSG00000043782	0.954538	-2.11132	0.287869	Ccdc64b
ENSMUSG00000028654	21.57	-2.10701	0.00474431	Mycl1
ENSMUSG00000093166	2.62066	-2.10676	0.0665635
ENSMUSG00000026358	1985.69	-2.10611	5.83e-09	Rgs1
ENSMUSG00000047878	16.662	-2.10186	0.00231971	A4galt
ENSMUSG00000022085	0.940996	-2.10005	0.384669	Pebp4
ENSMUSG00000084250	0.946114	-2.10005	0.384221
ENSMUSG00000019301	9.91347	-2.09688	0.00792698	Hsd17b1
ENSMUSG00000086196	77.254	-2.09473	8.35e-05
ENSMUSG00000034438	42.0563	-2.09448	0.000420754	Gbp8
ENSMUSG00000083671	1.66418	-2.0929	0.211081
ENSMUSG00000039304	330.404	-2.09091	7.19e-10	Tnfsf10
ENSMUSG00000035299	1146.97	-2.08943	5.06e-09	Mid1
ENSMUSG00000069475	1.71687	-2.08915	0.251665
ENSMUSG00000018930	2209.68	-2.0888	0.0024337	Ccl4
ENSMUSG00000016028	9.15465	-2.08872	0.0178777	Celsr1
ENSMUSG00000085511	5.71019	-2.08647	0.025225
ENSMUSG00000039384	146.499	-2.08529	0.000184238	Dusp10
ENSMUSG00000034706	5.35332	-2.08312	0.034063	Dnaic2
ENSMUSG00000022501	5.85539	-2.08034	0.0163774	Prm1
ENSMUSG00000021680	1.00262	-2.07685	0.401482	Crhbp
ENSMUSG00000056498	203.668	-2.07323	0.000550762	Tmem154
ENSMUSG00000030255	0.965688	-2.07129	0.379606	Sspn
ENSMUSG00000031831	0.965688	-2.07129	0.379606	Lrrc50
ENSMUSG00000064589	0.965688	-2.07129	0.379606
ENSMUSG00000026981	63099.4	-2.07074	3.22e-10	Il1rn
ENSMUSG00000020447	1.57004	-2.07003	0.193736	Npc1l1
ENSMUSG00000046585	0.990166	-2.06959	0.294279	Ccdc147
ENSMUSG00000051228	2.39046	-2.06692	0.0908843	Nyx
ENSMUSG00000089763	2.53004	-2.06134	0.0922662
ENSMUSG00000042638	3.13128	-2.05953	0.117246	Gucy2c
ENSMUSG00000031981	1.08503	-2.05887	0.297577	Capn9
ENSMUSG00000058420	1.08503	-2.05887	0.297577	Syt17
ENSMUSG00000048982	1.91878	-2.05639	0.185003	Gphb5
ENSMUSG00000089657	1.09288	-2.05603	0.406349
ENSMUSG00000022658	1.70572	-2.05572	0.187669	Tagln3
ENSMUSG00000032278	0.995499	-2.05546	0.405639	Paqr5
ENSMUSG00000086851	8.89281	-2.05282	0.00455966
ENSMUSG00000048574	0.977927	-2.0508	0.297814
ENSMUSG00000042641	175.902	-2.04807	0.000426277	Rgsl1
ENSMUSG00000082686	1.76977	-2.04789	0.144219
ENSMUSG00000042246	5.42009	-2.0471	0.0797073	Tmc7
ENSMUSG00000026620	0.512088	-2.0471	0.587584	Mark1
ENSMUSG00000027720	0.512088	-2.0471	0.587584	Il2
ENSMUSG00000034768	0.512088	-2.0471	0.587584	Asb16
ENSMUSG00000042200	0.512088	-2.0471	0.587584	Cdrt4
ENSMUSG00000057157	0.512088	-2.0471	0.587584
ENSMUSG00000061524	0.512088	-2.0471	0.587584	Zic2
ENSMUSG00000065185	0.512088	-2.0471	0.587584
ENSMUSG00000073554	0.512088	-2.0471	0.587584
ENSMUSG00000078814	0.512088	-2.0471	0.587584
ENSMUSG00000080538	0.512088	-2.0471	0.587584
ENSMUSG00000081213	0.512088	-2.0471	0.587584
ENSMUSG00000085639	0.512088	-2.0471	0.587584
ENSMUSG00000085742	0.512088	-2.0471	0.587584
ENSMUSG00000086032	0.512088	-2.0471	0.587584
ENSMUSG00000087876	0.512088	-2.0471	0.587584
ENSMUSG00000092262	0.512088	-2.0471	0.587584
ENSMUSG00000092396	0.512088	-2.0471	0.587584
ENSMUSG00000035032	4.48314	-2.04645	0.0486045	Nek11
ENSMUSG00000035095	9.72762	-2.04583	0.0132374	Fam167a
ENSMUSG00000026831	0.974111	-2.04503	0.29891	1700007K13Rik
ENSMUSG00000034552	0.974111	-2.04503	0.29891	Zswim2
ENSMUSG00000000440	67.9582	-2.04395	1.61e-05	Pparg
ENSMUSG00000046774	0.383744	-2.04013	0.588888	8030474K03Rik
ENSMUSG00000054258	0.383744	-2.04013	0.588888	Gm5082
ENSMUSG00000063188	0.383744	-2.04013	0.588888	Olfr107
ENSMUSG00000074602	0.383744	-2.04013	0.588888
ENSMUSG00000081559	0.383744	-2.04013	0.588888
ENSMUSG00000082200	0.383744	-2.04013	0.588888
ENSMUSG00000040950	36.5166	-2.03675	0.000197486	Mgl2
ENSMUSG00000090840	1.7795	-2.03508	0.150827	1700092M07Rik
ENSMUSG00000002588	0.379929	-2.03204	0.553667	Pon1
ENSMUSG00000018566	0.379929	-2.03204	0.553667	Slc2a4
ENSMUSG00000042353	0.379929	-2.03204	0.553667	Frem3
ENSMUSG00000050071	0.379929	-2.03204	0.553667	Bex1
ENSMUSG00000066362	0.379929	-2.03204	0.553667	Gm15483
ENSMUSG00000075036	0.379929	-2.03204	0.553667
ENSMUSG00000081692	0.379929	-2.03204	0.553667
ENSMUSG00000083306	0.379929	-2.03204	0.553667
ENSMUSG00000085266	1.08885	-2.03145	0.256319
ENSMUSG00000029784	4.87674	-2.03084	0.0161844	1700025E21Rik
ENSMUSG00000086719	0.991469	-2.03061	0.255486
ENSMUSG00000078921	2095.68	-2.02523	1.91e-09	Tgtp1
ENSMUSG00000011034	0.863125	-2.02519	0.307058	Slc5a1
ENSMUSG00000026700	75.5258	-2.02455	0.000596303	Tnfsf4
ENSMUSG00000041361	0.855494	-2.02183	0.287403	Myzap
ENSMUSG00000024730	3.81849	-2.02178	0.0936943	Ms4a8a
ENSMUSG00000003555	0.376113	-2.02166	0.556407	Cyp17a1
ENSMUSG00000022629	0.376113	-2.02166	0.556407	Kif21a
ENSMUSG00000044556	0.376113	-2.02166	0.556407	4930544O15Rik
ENSMUSG00000069302	0.376113	-2.02166	0.556407	Hist1h2ah
ENSMUSG00000070214	0.376113	-2.02166	0.556407
ENSMUSG00000079319	0.376113	-2.02166	0.556407
ENSMUSG00000081152	0.376113	-2.02166	0.556407
ENSMUSG00000084593	0.376113	-2.02166	0.556407
ENSMUSG00000089634	0.376113	-2.02166	0.556407
ENSMUSG00000090193	0.376113	-2.02166	0.556407
ENSMUSG00000052477	309.008	-2.01804	4.91e-08	C130026I21Rik
ENSMUSG00000086977	1.55211	-2.01717	0.210513
ENSMUSG00000019929	668.457	-2.01644	1.17e-58	Dcn
ENSMUSG00000036330	53.8651	-2.01603	0.00102505	Slc18a1
ENSMUSG00000087697	0.965112	-2.01368	0.380309
ENSMUSG00000000869	0.36769	-2.01157	0.439791	Il4
ENSMUSG00000039198	0.36769	-2.01157	0.439791	Ptchd3
ENSMUSG00000053110	0.36769	-2.01157	0.439791	Yap1
ENSMUSG00000059408	0.36769	-2.01157	0.439791	Mrgprh
ENSMUSG00000062518	0.36769	-2.01157	0.439791	Zfp534
ENSMUSG00000078490	0.36769	-2.01157	0.439791
ENSMUSG00000079942	0.36769	-2.01157	0.439791
ENSMUSG00000081261	0.36769	-2.01157	0.439791
ENSMUSG00000083496	0.36769	-2.01157	0.439791
ENSMUSG00000085581	0.36769	-2.01157	0.439791
ENSMUSG00000086127	0.36769	-2.01157	0.439791
ENSMUSG00000090043	0.36769	-2.01157	0.439791
ENSMUSG00000091772	0.36769	-2.01157	0.439791
ENSMUSG00000093061	0.36769	-2.01157	0.439791
ENSMUSG00000085081	10.9891	-2.01037	0.0187836
ENSMUSG00000037568	47.5515	-2.0099	0.00118713	Vash2
ENSMUSG00000028071	0.371505	-2.00873	0.559794	Sh2d2a
ENSMUSG00000028841	0.371505	-2.00873	0.559794	Cnksr1
ENSMUSG00000035615	0.371505	-2.00873	0.559794	Frmpd1
ENSMUSG00000065139	0.371505	-2.00873	0.559794
ENSMUSG00000071273	0.371505	-2.00873	0.559794
ENSMUSG00000080867	0.371505	-2.00873	0.559794
ENSMUSG00000080932	0.371505	-2.00873	0.559794
ENSMUSG00000085920	0.371505	-2.00873	0.559794
ENSMUSG00000086430	0.371505	-2.00873	0.559794
ENSMUSG00000092130	0.371505	-2.00873	0.559794
ENSMUSG00000046793	0.372298	-2.00848	0.59482	Gpr61
ENSMUSG00000056313	0.372298	-2.00848	0.59482	1810011O10Rik
ENSMUSG00000086186	0.372298	-2.00848	0.59482
ENSMUSG00000090561	0.372298	-2.00848	0.59482
ENSMUSG00000092176	0.372298	-2.00848	0.59482
ENSMUSG00000093352	0.372298	-2.00848	0.59482
ENSMUSG00000082465	0.863917	-2.00676	0.386895
ENSMUSG00000079011	0.940635	-2.00554	0.291178
ENSMUSG00000047562	15.8068	-2.00512	0.000925258	Mmp10
ENSMUSG00000030117	76.9034	-2.00465	9.68e-10	Gdf3
ENSMUSG00000051107	49.6394	-2.00064	0.00466815
ENSMUSG00000065307	0.838647	-1.9995	0.291857
ENSMUSG00000085922	0.833529	-1.99931	0.292362
ENSMUSG00000088650	0.833529	-1.99931	0.292362
ENSMUSG00000089995	0.834832	-1.99458	0.292864
ENSMUSG00000052276	4.77712	-1.99341	0.0200895	Ostn
ENSMUSG00000037977	2.45208	-1.99166	0.0977443	6430571L13Rik
ENSMUSG00000026255	1.55181	-1.99141	0.256413	Efhd1
ENSMUSG00000026535	1.55181	-1.99141	0.256413	Ifi202b
ENSMUSG00000047638	2.31229	-1.98853	0.092857	Nr1h4
ENSMUSG00000025963	0.363875	-1.98755	0.565413	Mdh1b
ENSMUSG00000040013	0.363875	-1.98755	0.565413	Fkbp6
ENSMUSG00000053977	0.363875	-1.98755	0.565413	Cd8a
ENSMUSG00000062524	0.363875	-1.98755	0.565413	Ncr1
ENSMUSG00000064951	0.363875	-1.98755	0.565413
ENSMUSG00000069301	0.363875	-1.98755	0.565413	Hist1h2ao
ENSMUSG00000077611	0.363875	-1.98755	0.565413
ENSMUSG00000078869	0.363875	-1.98755	0.565413
ENSMUSG00000089695	0.363875	-1.98755	0.565413
ENSMUSG00000091556	0.363875	-1.98755	0.565413
ENSMUSG00000091679	0.363875	-1.98755	0.565413	LOC637202
ENSMUSG00000054203	7123.27	-1.98227	2.48e-15	Ifi205
ENSMUSG00000047798	4964.94	-1.9821	1.36e-05	Cd300lf
ENSMUSG00000086446	2.35837	-1.98073	0.174803
ENSMUSG00000030468	5.86556	-1.97866	0.0182958	Siglecg
ENSMUSG00000090103	69.4696	-1.97813	4.27e-06
ENSMUSG00000020181	1.58192	-1.9772	0.250741	Nav3
ENSMUSG00000004951	11.5236	-1.97719	0.00145092	Hspb1
ENSMUSG00000029641	0.359267	-1.9743	0.568903	Rasl11a
ENSMUSG00000044220	0.359267	-1.9743	0.568903	Nkx2-3
ENSMUSG00000044364	0.359267	-1.9743	0.568903	5430405G05Rik
ENSMUSG00000047048	0.359267	-1.9743	0.568903	Olfr432
ENSMUSG00000059033	0.359267	-1.9743	0.568903
ENSMUSG00000059468	0.359267	-1.9743	0.568903
ENSMUSG00000060137	0.359267	-1.9743	0.568903
ENSMUSG00000082111	0.359267	-1.9743	0.568903
ENSMUSG00000083783	0.359267	-1.9743	0.568903
ENSMUSG00000085815	0.359267	-1.9743	0.568903
ENSMUSG00000092374	0.359267	-1.9743	0.568903
ENSMUSG00000046997	330.1	-1.97429	0.000227224	Spsb4
ENSMUSG00000087320	1.57247	-1.97279	0.185616
ENSMUSG00000027797	60.1475	-1.96405	0.000136377	Dclk1
ENSMUSG00000028217	0.355451	-1.9635	0.571785	Cdh17
ENSMUSG00000034990	0.355451	-1.9635	0.571785	Otoa
ENSMUSG00000037254	0.355451	-1.9635	0.571785	Itih2
ENSMUSG00000041731	0.355451	-1.9635	0.571785	Pgm5
ENSMUSG00000053624	0.355451	-1.9635	0.571785	Gykl1
ENSMUSG00000081828	0.355451	-1.9635	0.571785
ENSMUSG00000085055	0.355451	-1.9635	0.571785
ENSMUSG00000085889	0.355451	-1.9635	0.571785
ENSMUSG00000086405	0.355451	-1.9635	0.571785
ENSMUSG00000086407	0.355451	-1.9635	0.571785
ENSMUSG00000089224	0.355451	-1.9635	0.571785
ENSMUSG00000089975	0.355451	-1.9635	0.571785
ENSMUSG00000092862	0.355451	-1.9635	0.571785
ENSMUSG00000090942	242.867	-1.96232	1.24e-11	F830016B08Rik
ENSMUSG00000028270	14597.7	-1.96168	4.41e-06	Gbp2
ENSMUSG00000029603	1.54851	-1.9598	0.239612	Dtx1
ENSMUSG00000026640	577.965	-1.95869	4.14e-05	Plxna2
ENSMUSG00000086620	1.59277	-1.95867	0.30552
ENSMUSG00000083892	0.976773	-1.95712	0.421647
ENSMUSG00000053111	0.825898	-1.95686	0.393102	Fank1
ENSMUSG00000087633	0.825898	-1.95686	0.393102
ENSMUSG00000090222	250.268	-1.95587	2.68e-16
ENSMUSG00000079009	1.44162	-1.95415	0.195182	Gm14139
ENSMUSG00000028332	0.825105	-1.95377	0.399378	Hemgn
ENSMUSG00000056758	1414.85	-1.95273	0.000102703	Hmga2
ENSMUSG00000020600	15.8263	-1.94963	0.00626367	Slc7a15
ENSMUSG00000028327	1574.74	-1.94919	2.53e-06	1300002K09Rik
ENSMUSG00000084866	44.9557	-1.9454	4.56e-06
ENSMUSG00000020689	30.8717	-1.9446	0.00500957	Itgb3
ENSMUSG00000055235	1.58141	-1.94424	0.158333	Wdr86
ENSMUSG00000037259	40.4728	-1.94189	0.00312122	6330439K17Rik
ENSMUSG00000043448	0.817474	-1.94185	0.402124	Gjc2
ENSMUSG00000085826	3.37811	-1.94048	0.178993
ENSMUSG00000018925	84.9771	-1.94023	4.85e-06	Gm11435
ENSMUSG00000085152	14.7079	-1.93842	0.000687289
ENSMUSG00000038354	1.81534	-1.93723	0.176028	Ankrd35
ENSMUSG00000025170	1.41123	-1.93714	0.25679	Rab40b
ENSMUSG00000065822	0.972958	-1.93659	0.335673
ENSMUSG00000086556	0.972958	-1.93659	0.335673
ENSMUSG00000084543	0.875578	-1.93642	0.334852
ENSMUSG00000017446	0.347028	-1.93539	0.608615	C1qtnf1
ENSMUSG00000020051	0.347028	-1.93539	0.608615	Pah
ENSMUSG00000026774	0.347028	-1.93539	0.608615	4931423N10Rik
ENSMUSG00000027849	0.347028	-1.93539	0.608615	Syt6
ENSMUSG00000032128	0.347028	-1.93539	0.608615	Robo3
ENSMUSG00000040065	0.347028	-1.93539	0.608615	Pfpl
ENSMUSG00000058057	0.347028	-1.93539	0.608615	Mettl7a3
ENSMUSG00000059634	0.347028	-1.93539	0.608615
ENSMUSG00000065421	0.347028	-1.93539	0.608615
ENSMUSG00000082416	0.347028	-1.93539	0.608615
ENSMUSG00000089854	0.347028	-1.93539	0.608615
ENSMUSG00000092735	0.347028	-1.93539	0.608615
ENSMUSG00000033470	80.5748	-1.9348	1.26e-09	Cysltr2
ENSMUSG00000085058	17.4961	-1.93196	0.0101518
ENSMUSG00000049719	474.238	-1.92929	0.000141772	Prss46
ENSMUSG00000032892	0.915364	-1.92864	0.424098	Rangrf
ENSMUSG00000088913	0.915364	-1.92864	0.424098
ENSMUSG00000025194	3.19878	-1.92823	0.0887173	Abcc2
ENSMUSG00000027955	167.111	-1.92666	0.000568241	Fam198b
ENSMUSG00000065509	1.45357	-1.92628	0.373276
ENSMUSG00000075302	8.36948	-1.92601	0.0280627	4933404M02Rik
ENSMUSG00000043631	1.66764	-1.92498	0.160972	Ecm2
ENSMUSG00000090940	0.862829	-1.92479	0.33777
ENSMUSG00000091727	8.11216	-1.92374	0.018907
ENSMUSG00000073130	1.57701	-1.92355	0.245916
ENSMUSG00000024427	4.87965	-1.92203	0.0925756	Spry4
ENSMUSG00000085977	140.501	-1.92085	0.000619856
ENSMUSG00000027452	142.877	-1.91794	0.000107976	Acss1
ENSMUSG00000050685	6.41844	-1.91768	0.047251	Ccdc54
ENSMUSG00000033707	1.46119	-1.91716	0.222491	Lrrc24
ENSMUSG00000085295	1400.15	-1.91282	1.11e-09
ENSMUSG00000014158	114.33	-1.91095	0.0003417	Trpv4
ENSMUSG00000015709	72.6917	-1.91092	1.17e-07	Arnt2
ENSMUSG00000032715	929.035	-1.90843	9.88e-15	Trib3
ENSMUSG00000050157	0.858221	-1.90524	0.281499
ENSMUSG00000090223	0.858221	-1.90524	0.281499	Pcp4
ENSMUSG00000057880	0.863339	-1.90517	0.281196	Abat
ENSMUSG00000029322	1320.99	-1.90315	6.66e-05	Plac8
ENSMUSG00000036913	0.952295	-1.90196	0.329311	Trim67
ENSMUSG00000092985	0.854916	-1.90185	0.328636
ENSMUSG00000031972	1.60171	-1.90023	0.269297	Acta1
ENSMUSG00000050377	0.854406	-1.90015	0.282569	Il31ra
ENSMUSG00000069200	0.859524	-1.90008	0.282264
ENSMUSG00000076287	0.859524	-1.90008	0.282264
ENSMUSG00000081611	2.5288	-1.89888	0.126783
ENSMUSG00000041193	63.8238	-1.89851	0.00478503	Pla2g5
ENSMUSG00000092642	0.842167	-1.89042	0.331517
ENSMUSG00000033805	0.847285	-1.89036	0.331079	Ephx4
ENSMUSG00000089791	9.77572	-1.8895	0.0443169
ENSMUSG00000042784	6.51039	-1.88867	0.0300468	Muc1
ENSMUSG00000029700	0.845982	-1.8885	0.285027	Slc13a1
ENSMUSG00000090907	0.845982	-1.8885	0.285027
ENSMUSG00000054510	18.117	-1.88575	0.0128636
ENSMUSG00000002265	0.837559	-1.88471	0.346456	Peg3
ENSMUSG00000074508	0.842677	-1.88466	0.34602
ENSMUSG00000081311	0.842677	-1.88466	0.34602
ENSMUSG00000090675	15.9859	-1.88415	0.000224859	Olfr111
ENSMUSG00000023045	182.127	-1.88229	9.7e-14	Soat2
ENSMUSG00000030742	3.65767	-1.88147	0.0863026	Lat
ENSMUSG00000021758	13.767	-1.88041	0.000506689	Ddx4
ENSMUSG00000027868	1.44565	-1.87999	0.190305	Tbx15
ENSMUSG00000037482	0.879823	-1.87962	0.55406	Erv3
ENSMUSG00000025014	1.40302	-1.87924	0.329877	Dntt
ENSMUSG00000026224	0.800627	-1.8792	0.54872
ENSMUSG00000084601	0.838862	-1.87875	0.347324
ENSMUSG00000038570	9.44347	-1.87604	0.0127004	Fam154b
ENSMUSG00000020177	0.879608	-1.87588	0.435791	9530003J23Rik
ENSMUSG00000034459	22084.3	-1.87368	5.5e-08	Ifit1
ENSMUSG00000085633	0.830438	-1.87217	0.441216
ENSMUSG00000038311	0.927818	-1.87214	0.440817
ENSMUSG00000078666	2.25685	-1.8658	0.154057
ENSMUSG00000089235	2.68399	-1.86253	0.1557
ENSMUSG00000049493	0.866859	-1.86195	0.439494	Pls1
ENSMUSG00000089844	6.9681	-1.86151	0.0260215	LOC100041708
ENSMUSG00000085936	1.43392	-1.85905	0.233676
ENSMUSG00000057137	939.436	-1.85707	0.000100612	Tmem140
ENSMUSG00000085317	1.67036	-1.85347	0.192518
ENSMUSG00000029019	1.44456	-1.85233	0.285852	Nppb
ENSMUSG00000041324	1446.82	-1.85046	6.17e-07	Inhba
ENSMUSG00000050010	288.217	-1.8476	NA	Shisa3
ENSMUSG00000024347	30.7511	-1.84638	0.00014361	Psd2
ENSMUSG00000020953	3.01287	-1.84186	0.0703593	Coch
ENSMUSG00000044703	1509.33	-1.83963	1.32e-12	Phf11
ENSMUSG00000090188	1.67167	-1.83846	0.195969
ENSMUSG00000028979	2.28838	-1.83765	0.169511	Masp2
ENSMUSG00000048065	1.46443	-1.83684	0.229591	Cyb5r2
ENSMUSG00000085635	2.91541	-1.83627	0.0890098
ENSMUSG00000060550	13237.3	-1.82999	6.6e-06	H2-Q8
ENSMUSG00000057346	892.984	-1.82963	1.12e-07	Apol9b
ENSMUSG00000082004	0.850012	-1.8296	0.446953
ENSMUSG00000087112	0.850012	-1.8296	0.446953
ENSMUSG00000076928	0.855131	-1.82932	0.446495
ENSMUSG00000073856	22.9847	-1.82553	0.000781333	Iqck
ENSMUSG00000028121	514.006	-1.82158	5.14e-06	Bcar3
ENSMUSG00000027581	0.973172	-1.82014	0.376943	Stmn3
ENSMUSG00000051354	0.870674	-1.81982	0.376631	Samd3
ENSMUSG00000083606	0.870674	-1.81982	0.376631
ENSMUSG00000085467	5.26633	-1.81932	0.0174561
ENSMUSG00000079096	5.90184	-1.8193	0.0421276	Gm6309
ENSMUSG00000038587	12.6489	-1.81539	0.00228521	Akap12
ENSMUSG00000075425	2.93952	-1.81521	0.132282	Gm13547
ENSMUSG00000024669	8.25452	-1.81147	0.0180012	Cd5
ENSMUSG00000070427	3125.17	-1.80971	1.08e-05	Il18bp
ENSMUSG00000017652	1654.84	-1.80928	2.04e-08	Cd40
ENSMUSG00000082704	11.2665	-1.80442	0.0425623
ENSMUSG00000020908	0.867369	-1.80383	0.379895	Myh3
ENSMUSG00000038763	1.51373	-1.8023	0.246041	Alpk3
ENSMUSG00000041481	248.518	-1.80082	0.000366889
ENSMUSG00000043219	0.858436	-1.79723	0.381831	Hoxa6
ENSMUSG00000058728	0.858436	-1.79723	0.381831	Cd300c
ENSMUSG00000086391	0.858436	-1.79723	0.381831
ENSMUSG00000019865	0.863554	-1.7969	0.381496	Nmbr
ENSMUSG00000044017	0.863554	-1.7969	0.381496	Gpr133
ENSMUSG00000093063	6.6547	-1.79681	0.0536789
ENSMUSG00000036172	3.3421	-1.79341	0.0947513	Cd200r3
ENSMUSG00000065036	3.92509	-1.79295	0.175573
ENSMUSG00000029361	14.0012	-1.79134	0.00533201	Nos1
ENSMUSG00000024486	20.657	-1.78705	0.0120753	Hbegf
ENSMUSG00000090215	5.77784	-1.78617	0.0492699	Trim34b
ENSMUSG00000074896	12532.8	-1.7853	4.5e-07	Ifit3
ENSMUSG00000045362	2395.15	-1.78374	0.000247497	Tnfrsf26
ENSMUSG00000034227	2.05919	-1.78289	0.204479	Foxj1
ENSMUSG00000031673	5.22208	-1.78148	0.117351	Cdh11
ENSMUSG00000090852	2.02277	-1.77945	0.177784
ENSMUSG00000025784	1.55987	-1.77713	0.248366	Clec3b
ENSMUSG00000086934	61.96	-1.77641	0.000275665
ENSMUSG00000063727	1.67058	-1.77483	0.28661	Tnfrsf11b
ENSMUSG00000062488	1837.92	-1.77413	7.97e-07	I830012O16Rik
ENSMUSG00000063564	10.1808	-1.77054	0.0400782	Col23a1
ENSMUSG00000044716	5.99598	-1.77	0.0516857	Dok7
ENSMUSG00000078129	0.730092	-1.76573	0.37692	1700007I08Rik
ENSMUSG00000082610	0.731395	-1.765	0.362509
ENSMUSG00000020930	5.81607	-1.76414	0.0654685	Ccdc103
ENSMUSG00000037251	450.771	-1.76381	2.87e-12	4930444A02Rik
ENSMUSG00000007682	208.475	-1.76274	0.00454788
ENSMUSG00000069300	21.8812	-1.76104	0.0118603	Hist1h2bn
ENSMUSG00000069270	20.3316	-1.75731	0.00280115	Hist1h2ao
ENSMUSG00000084821	5.8249	-1.75694	0.0448923
ENSMUSG00000040328	300.193	-1.75671	1.9e-09	Olfr56
ENSMUSG00000027713	8.51124	-1.7565	0.00519359	1810062G17Rik
ENSMUSG00000052388	0.722461	-1.75397	0.379862
ENSMUSG00000043670	0.717853	-1.75189	0.366261	Diras1
ENSMUSG00000075010	5287.17	-1.7486	8.58e-05	AW112010
ENSMUSG00000062515	142.655	-1.74678	0.00118448	Fabp4
ENSMUSG00000078896	0.739026	-1.74631	0.473857
ENSMUSG00000082596	0.714037	-1.74621	0.36768
ENSMUSG00000046323	21.4872	-1.7454	0.000484829	Dppa3
ENSMUSG00000087477	80.3095	-1.74097	4.5e-10
ENSMUSG00000004837	944.873	-1.73511	4.41e-06	Grap
ENSMUSG00000040714	3.64699	-1.73342	0.120261	Klc3
ENSMUSG00000074505	92.9254	-1.73298	0.0114825	Fat3
ENSMUSG00000044349	178.513	-1.73065	0.00161413	Snhg11
ENSMUSG00000056458	44.1552	-1.73065	0.000227558	Stk30
ENSMUSG00000024671	4495.8	-1.7297	0.000115152	Ms4a14
ENSMUSG00000065883	1.3376	-1.72888	0.222983
ENSMUSG00000031022	2.05588	-1.72886	0.174399	BC051019
ENSMUSG00000085761	62.5942	-1.72753	0.00184421
ENSMUSG00000074934	0.710732	-1.72739	0.38602	Grem1
ENSMUSG00000081861	0.705614	-1.72716	0.386618
ENSMUSG00000081418	2.27406	-1.72554	0.153182
ENSMUSG00000030149	6.27484	-1.72449	0.0145853	Klrk1
ENSMUSG00000043953	3742.77	-1.72028	3.12e-09	Ccrl2
ENSMUSG00000037363	57.9785	-1.71995	4.71e-05	Letm2
ENSMUSG00000078763	6209.09	-1.71794	1.03e-08	Slfn1
ENSMUSG00000025408	2028.13	-1.71791	9.67e-08	Ddit3
ENSMUSG00000089343	1.33731	-1.71707	0.356325
ENSMUSG00000078451	2.87242	-1.71582	0.0982457	Ppil6
ENSMUSG00000054871	145.498	-1.71504	0.000731291	Tmem158
ENSMUSG00000037606	20.9895	-1.71311	0.00218625	Osbpl5
ENSMUSG00000021730	2.56255	-1.71177	0.27577	Hcn1
ENSMUSG00000065571	0.71534	-1.70783	0.466713
ENSMUSG00000081915	1.55929	-1.70625	0.234526
ENSMUSG00000082349	0.714548	-1.70609	0.467132
ENSMUSG00000051493	0.709429	-1.70588	0.467855	Olfr974
ENSMUSG00000033948	2.84715	-1.70588	0.126295	Zswim5
ENSMUSG00000081128	2.69118	-1.70497	0.13872
ENSMUSG00000072884	8.14197	-1.70428	0.0345816
ENSMUSG00000091730	2.83491	-1.70025	0.151402
ENSMUSG00000004655	1.57204	-1.7001	0.236966	Aqp1
ENSMUSG00000035211	56.1984	-1.69966	0.000541809	Xrra1
ENSMUSG00000032232	1056.82	-1.69942	0.0478084	Cgnl1
ENSMUSG00000062310	71.3889	-1.69807	1.1e-05	Glrp1
ENSMUSG00000081219	508.984	-1.69775	1.52e-09
ENSMUSG00000040147	1.93106	-1.69712	0.202131	Maob
ENSMUSG00000038217	85.8804	-1.69614	0.000117264	Tlcd2
ENSMUSG00000032392	139.931	-1.69551	0.000182527	Parp16
ENSMUSG00000074735	1.95505	-1.6955	0.322899
ENSMUSG00000028339	22.6203	-1.69433	0.00297375	Col15a1
ENSMUSG00000000792	0.701798	-1.69209	0.471396	Slc5a5
ENSMUSG00000050394	52.0121	-1.69137	2.39e-05	Armcx6
ENSMUSG00000083650	5.52222	-1.68967	0.0478916
ENSMUSG00000092729	1.54706	-1.68783	0.283563
ENSMUSG00000043487	25.0148	-1.68667	0.00642809	Acot6
ENSMUSG00000027692	2.51181	-1.68518	0.324583	Tnik
ENSMUSG00000056832	143.184	-1.68468	1.76e-05	Ttc26
ENSMUSG00000063506	976.31	-1.68323	0.00059849	Arhgap22
ENSMUSG00000085043	11.047	-1.68182	0.017656
ENSMUSG00000085586	323.856	-1.6808	3.52e-07
ENSMUSG00000067203	427.095	-1.68058	8.43e-06
ENSMUSG00000086421	1.53863	-1.67841	0.292261
ENSMUSG00000068245	4661.55	-1.6776	3.57e-16	D14Ertd668e
ENSMUSG00000028755	2.29033	-1.67749	0.18054	Cda
ENSMUSG00000001225	0.383959	-1.677	0.629492	Slc26a3
ENSMUSG00000006270	0.383959	-1.677	0.629492	Vax1
ENSMUSG00000006586	0.383959	-1.677	0.629492	Runx1t1
ENSMUSG00000011154	0.383959	-1.677	0.629492	1700026D08Rik
ENSMUSG00000020020	0.383959	-1.677	0.629492	Usp44
ENSMUSG00000027803	0.383959	-1.677	0.629492	Wwtr1
ENSMUSG00000029381	0.383959	-1.677	0.629492	Shroom3
ENSMUSG00000032999	0.383959	-1.677	0.629492	Nlrp4f
ENSMUSG00000035033	0.383959	-1.677	0.629492	Tbr1
ENSMUSG00000038973	0.383959	-1.677	0.629492	Cldnd2
ENSMUSG00000064609	0.383959	-1.677	0.629492
ENSMUSG00000065658	0.383959	-1.677	0.629492
ENSMUSG00000070834	0.383959	-1.677	0.629492
ENSMUSG00000073402	0.383959	-1.677	0.629492	Gm8909
ENSMUSG00000074092	0.383959	-1.677	0.629492
ENSMUSG00000080227	0.383959	-1.677	0.629492
ENSMUSG00000081105	0.383959	-1.677	0.629492
ENSMUSG00000082130	0.383959	-1.677	0.629492
ENSMUSG00000082367	0.383959	-1.677	0.629492
ENSMUSG00000084583	0.383959	-1.677	0.629492
ENSMUSG00000085781	0.383959	-1.677	0.629492
ENSMUSG00000086018	0.383959	-1.677	0.629492
ENSMUSG00000086546	0.383959	-1.677	0.629492
ENSMUSG00000087217	0.383959	-1.677	0.629492
ENSMUSG00000087912	0.383959	-1.677	0.629492
ENSMUSG00000089093	0.383959	-1.677	0.629492
ENSMUSG00000090855	0.383959	-1.677	0.629492
ENSMUSG00000029843	1.54757	-1.67559	0.258477	Slc13a4
ENSMUSG00000054957	3.70955	-1.67502	0.0754616
ENSMUSG00000085172	0.746361	-1.67369	0.49727
ENSMUSG00000080950	1.93418	-1.67245	0.231177
ENSMUSG00000060176	3.84508	-1.67079	0.0814872	Kif27
ENSMUSG00000086477	0.698493	-1.67075	0.493073
ENSMUSG00000024173	0.693375	-1.67053	0.493763	Tpsab1
ENSMUSG00000035594	1.53402	-1.66809	0.318107	Chrna5
ENSMUSG00000085685	4.47377	-1.66479	0.0823075
ENSMUSG00000091014	3.70911	-1.66278	0.0779313
ENSMUSG00000038456	183.504	-1.66135	2.79e-06	Dennd2a
ENSMUSG00000001131	1511.02	-1.6592	0.000149739	Timp1
ENSMUSG00000086424	1.32427	-1.65849	0.299502
ENSMUSG00000073733	59.1496	-1.65683	1.04e-09	6330545A04Rik
ENSMUSG00000089672	21732.8	-1.65649	1.32e-06	Gp49a
ENSMUSG00000056133	6.08237	-1.65641	0.0732942	Gm9992
ENSMUSG00000006469	0.380143	-1.65609	0.634145	Slc34a3
ENSMUSG00000018656	0.380143	-1.65609	0.634145	Fam115e
ENSMUSG00000020805	0.380143	-1.65609	0.634145	Slc13a5
ENSMUSG00000022494	0.380143	-1.65609	0.634145	Shisa9
ENSMUSG00000022759	0.380143	-1.65609	0.634145	4930451C15Rik
ENSMUSG00000023968	0.380143	-1.65609	0.634145	Crip3
ENSMUSG00000026405	0.380143	-1.65609	0.634145	C4bp
ENSMUSG00000026497	0.380143	-1.65609	0.634145	Mixl1
ENSMUSG00000037140	0.380143	-1.65609	0.634145	Tas2r108
ENSMUSG00000038721	0.380143	-1.65609	0.634145	Hoxb7
ENSMUSG00000039956	0.380143	-1.65609	0.634145	Mrap
ENSMUSG00000048040	0.380143	-1.65609	0.634145	Arxes2
ENSMUSG00000051592	0.380143	-1.65609	0.634145	Ccnb3
ENSMUSG00000059687	0.380143	-1.65609	0.634145	Olfr108
ENSMUSG00000064927	0.380143	-1.65609	0.634145
ENSMUSG00000068117	0.380143	-1.65609	0.634145	Mei1
ENSMUSG00000072852	0.380143	-1.65609	0.634145
ENSMUSG00000074059	0.380143	-1.65609	0.634145	Fbxw18
ENSMUSG00000075006	0.380143	-1.65609	0.634145
ENSMUSG00000077554	0.380143	-1.65609	0.634145
ENSMUSG00000083554	0.380143	-1.65609	0.634145
ENSMUSG00000084241	0.380143	-1.65609	0.634145
ENSMUSG00000085021	0.380143	-1.65609	0.634145
ENSMUSG00000088403	0.380143	-1.65609	0.634145
ENSMUSG00000088545	0.380143	-1.65609	0.634145
ENSMUSG00000091804	0.380143	-1.65609	0.634145
ENSMUSG00000087118	13.9612	-1.65416	0.0315952
ENSMUSG00000031016	105.877	-1.65262	0.00594089	Wee1
ENSMUSG00000021363	21.933	-1.65254	0.000201683	Mak
ENSMUSG00000093087	1.2171	-1.65102	0.389456
ENSMUSG00000025946	0.734914	-1.65052	0.503083	Pth2r
ENSMUSG00000068149	0.837412	-1.65005	0.501065
ENSMUSG00000072898	4.48089	-1.64874	0.05878
ENSMUSG00000069804	2.6284	-1.6478	0.110495
ENSMUSG00000035394	1.76621	-1.64746	0.340775	Ccdc11
ENSMUSG00000085949	14.9879	-1.64352	0.0142302
ENSMUSG00000082520	0.742545	-1.64227	0.420996
ENSMUSG00000024379	0.747664	-1.6421	0.420552	Tslp
ENSMUSG00000091934	0.845043	-1.64197	0.42021
ENSMUSG00000091199	1.7899	-1.6389	0.259356
ENSMUSG00000047875	535.767	-1.63817	3.65e-08	Gpr157
ENSMUSG00000027611	16833.5	-1.63737	7.41e-05	Procr
ENSMUSG00000014609	0.73873	-1.63532	0.422774	Chrne
ENSMUSG00000051000	0.841228	-1.63502	0.421944	Fam160a1
ENSMUSG00000087395	1.57096	-1.63439	0.318689
ENSMUSG00000081650	34.3839	-1.6338	8.97e-07
ENSMUSG00000034226	1020.82	-1.63331	9.3e-06	Rhov
ENSMUSG00000028037	5626.26	-1.62906	1.85e-14	Ifi44
ENSMUSG00000027318	110.231	-1.62818	7.95e-07	Adam33
ENSMUSG00000034825	1.34163	-1.62805	0.265454	Nrip3
ENSMUSG00000027401	2.4533	-1.62771	0.252319	Tgm3
ENSMUSG00000020826	42777.7	-1.6276	0.000943838	Nos2
ENSMUSG00000021070	0.734122	-1.62644	0.425039	Bdkrb2
ENSMUSG00000087047	0.734122	-1.62644	0.425039
ENSMUSG00000085886	0.73924	-1.62629	0.424586
ENSMUSG00000033618	9.12497	-1.62602	0.00499458	Map3k13
ENSMUSG00000027350	2.97208	-1.62091	0.166017	Chgb
ENSMUSG00000040987	121.406	-1.61937	0.000824929	Mill2
ENSMUSG00000033256	65.5897	-1.61549	1.63e-05	Shf
ENSMUSG00000081541	0.828989	-1.61221	0.42767
ENSMUSG00000084091	0.828989	-1.61221	0.42767
ENSMUSG00000054708	692.101	-1.61168	6.42e-06	Ankrd24
ENSMUSG00000014782	31.3866	-1.60966	0.00608963	Plekhg4
ENSMUSG00000000142	0.37172	-1.60809	0.644833	Axin2
ENSMUSG00000010066	0.37172	-1.60809	0.644833	Cacna2d2
ENSMUSG00000018479	0.37172	-1.60809	0.644833	1700125H20Rik
ENSMUSG00000018822	0.37172	-1.60809	0.644833	Sfrp5
ENSMUSG00000019880	0.37172	-1.60809	0.644833	Rspo3
ENSMUSG00000020701	0.37172	-1.60809	0.644833	Tmem132e
ENSMUSG00000023403	0.37172	-1.60809	0.644833	Stk31
ENSMUSG00000024107	0.37172	-1.60809	0.644833	Lhcgr
ENSMUSG00000025196	0.37172	-1.60809	0.644833	Cpn1
ENSMUSG00000029092	0.37172	-1.60809	0.644833
ENSMUSG00000029120	0.37172	-1.60809	0.644833	Ppp2r2c
ENSMUSG00000030638	0.37172	-1.60809	0.644833	Sh3gl3
ENSMUSG00000030858	0.37172	-1.60809	0.644833	1700007K09Rik
ENSMUSG00000032271	0.37172	-1.60809	0.644833	Nnmt
ENSMUSG00000032548	0.37172	-1.60809	0.644833	Slco2a1
ENSMUSG00000040901	0.37172	-1.60809	0.644833	Kcnk18
ENSMUSG00000044378	0.37172	-1.60809	0.644833	Slc15a5
ENSMUSG00000048251	0.37172	-1.60809	0.644833	Bcl11b
ENSMUSG00000048728	0.37172	-1.60809	0.644833	Zfp454
ENSMUSG00000054667	0.37172	-1.60809	0.644833	Irs4
ENSMUSG00000059857	0.37172	-1.60809	0.644833	Ntng1
ENSMUSG00000063586	0.37172	-1.60809	0.644833
ENSMUSG00000065476	0.37172	-1.60809	0.644833
ENSMUSG00000065544	0.37172	-1.60809	0.644833
ENSMUSG00000065915	0.37172	-1.60809	0.644833
ENSMUSG00000071424	0.37172	-1.60809	0.644833	Grid2
ENSMUSG00000072528	0.37172	-1.60809	0.644833
ENSMUSG00000076436	0.37172	-1.60809	0.644833	Oxct2a
ENSMUSG00000077051	0.37172	-1.60809	0.644833
ENSMUSG00000077497	0.37172	-1.60809	0.644833
ENSMUSG00000077964	0.37172	-1.60809	0.644833
ENSMUSG00000078722	0.37172	-1.60809	0.644833
ENSMUSG00000080503	0.37172	-1.60809	0.644833
ENSMUSG00000081025	0.37172	-1.60809	0.644833
ENSMUSG00000081841	0.37172	-1.60809	0.644833
ENSMUSG00000082129	0.37172	-1.60809	0.644833
ENSMUSG00000082322	0.37172	-1.60809	0.644833
ENSMUSG00000083237	0.37172	-1.60809	0.644833
ENSMUSG00000083412	0.37172	-1.60809	0.644833
ENSMUSG00000084217	0.37172	-1.60809	0.644833
ENSMUSG00000084756	0.37172	-1.60809	0.644833
ENSMUSG00000084969	0.37172	-1.60809	0.644833
ENSMUSG00000085855	0.37172	-1.60809	0.644833
ENSMUSG00000086476	0.37172	-1.60809	0.644833
ENSMUSG00000086690	0.37172	-1.60809	0.644833
ENSMUSG00000087094	0.37172	-1.60809	0.644833
ENSMUSG00000087622	0.37172	-1.60809	0.644833
ENSMUSG00000087816	0.37172	-1.60809	0.644833
ENSMUSG00000089113	0.37172	-1.60809	0.644833
ENSMUSG00000089948	0.37172	-1.60809	0.644833
ENSMUSG00000090260	0.37172	-1.60809	0.644833
ENSMUSG00000091115	0.37172	-1.60809	0.644833
ENSMUSG00000091408	0.37172	-1.60809	0.644833
ENSMUSG00000092008	0.37172	-1.60809	0.644833	Cyp2c69
ENSMUSG00000092085	0.37172	-1.60809	0.644833
ENSMUSG00000093337	0.37172	-1.60809	0.644833
ENSMUSG00000027233	3.77921	-1.60654	0.113429	Patl2
ENSMUSG00000079845	38.4307	-1.60508	0.0252037	Xlr4a
ENSMUSG00000028730	2.11575	-1.60453	0.390068	Wdr65
ENSMUSG00000020473	0.721883	-1.60359	0.430947	Aebp1
ENSMUSG00000047733	0.721883	-1.60359	0.430947	BC048609
ENSMUSG00000057163	0.721883	-1.60359	0.430947	Prss2
ENSMUSG00000036557	0.730306	-1.60348	0.382947	1700011E24Rik
ENSMUSG00000038057	0.727001	-1.60345	0.430481	Dbil5
ENSMUSG00000051480	0.727001	-1.60345	0.430481
ENSMUSG00000067001	0.727001	-1.60345	0.430481	Serpinb7
ENSMUSG00000085973	0.824381	-1.60328	0.429888
ENSMUSG00000089976	0.832804	-1.60312	0.382074
ENSMUSG00000091798	0.832804	-1.60312	0.382074
ENSMUSG00000086192	1.77645	-1.60274	0.283565
ENSMUSG00000087535	63.2721	-1.59986	0.00410365
ENSMUSG00000026271	307.861	-1.5983	0.000759938	Gpr35
ENSMUSG00000044724	1.2122	-1.59801	0.384435	Gpr152
ENSMUSG00000039476	0.714762	-1.59736	0.51592	Prrx2
ENSMUSG00000079501	0.714762	-1.59736	0.51592	Gapdh
ENSMUSG00000086640	0.714762	-1.59736	0.51592
ENSMUSG00000047182	1.2431	-1.59667	0.409421	Irs3
ENSMUSG00000020684	0.718067	-1.59661	0.432774	Rasl10b
ENSMUSG00000060961	0.718067	-1.59661	0.432774	Slc4a4
ENSMUSG00000082331	0.718067	-1.59661	0.432774
ENSMUSG00000021186	1.94914	-1.59651	0.205126	Fbln5
ENSMUSG00000032105	0.723186	-1.59648	0.432303	Pdzd3
ENSMUSG00000090614	0.723186	-1.59648	0.432303
ENSMUSG00000092365	0.723186	-1.59648	0.432303
ENSMUSG00000026984	139.709	-1.5964	3.09e-06	Il1f6
ENSMUSG00000020695	0.820565	-1.5963	0.431668	Mrc2
ENSMUSG00000091465	0.820565	-1.5963	0.431668
ENSMUSG00000036964	18.141	-1.59612	0.00770166	Trim17
ENSMUSG00000026482	6315.93	-1.59501	1.49e-07	Rgl1
ENSMUSG00000087237	6.74729	-1.5938	0.0253668
ENSMUSG00000085772	7.82668	-1.58714	0.0712681
ENSMUSG00000032068	2.16111	-1.58461	0.25449	1600029D21Rik
ENSMUSG00000028794	8.73672	-1.5843	0.0206857	A3galt2
ENSMUSG00000029828	4.79525	-1.58316	0.0967736	4921507P07Rik
ENSMUSG00000044033	9.93506	-1.58133	0.0488497	Ccdc141
ENSMUSG00000061718	4.81831	-1.58127	0.161252	Ppp1r1b
ENSMUSG00000081058	28.7359	-1.58119	0.0101521	Hist2h3c1
ENSMUSG00000051716	1.21299	-1.57667	0.318164	Apon
ENSMUSG00000090879	3.86904	-1.57439	0.192188
ENSMUSG00000035355	40.472	-1.57245	7.4e-07	Kcnh4
ENSMUSG00000058470	81.4654	-1.57154	5.34e-08	Gm8369
ENSMUSG00000050122	2.16241	-1.57129	0.258424
ENSMUSG00000010796	0.25583	-1.56877	0.679668	Asz1
ENSMUSG00000021255	0.25583	-1.56877	0.679668	Esrrb
ENSMUSG00000021539	0.25583	-1.56877	0.679668	Lect2
ENSMUSG00000024738	0.25583	-1.56877	0.679668	Pga5
ENSMUSG00000026678	0.25583	-1.56877	0.679668	Rgs5
ENSMUSG00000026729	0.25583	-1.56877	0.679668
ENSMUSG00000035129	0.25583	-1.56877	0.679668
ENSMUSG00000039179	0.25583	-1.56877	0.679668	Tekt5
ENSMUSG00000040037	0.25583	-1.56877	0.679668	Negr1
ENSMUSG00000041911	0.25583	-1.56877	0.679668	Dlx1
ENSMUSG00000044043	0.25583	-1.56877	0.679668	Pcdhb14
ENSMUSG00000065725	0.25583	-1.56877	0.679668
ENSMUSG00000075402	0.25583	-1.56877	0.679668	Krt76
ENSMUSG00000076467	0.25583	-1.56877	0.679668
ENSMUSG00000077713	0.25583	-1.56877	0.679668
ENSMUSG00000078224	0.25583	-1.56877	0.679668
ENSMUSG00000081456	0.25583	-1.56877	0.679668
ENSMUSG00000081906	0.25583	-1.56877	0.679668
ENSMUSG00000082304	0.25583	-1.56877	0.679668
ENSMUSG00000084552	0.25583	-1.56877	0.679668
ENSMUSG00000085625	0.25583	-1.56877	0.679668
ENSMUSG00000087785	0.25583	-1.56877	0.679668
ENSMUSG00000088093	0.25583	-1.56877	0.679668
ENSMUSG00000088242	0.25583	-1.56877	0.679668
ENSMUSG00000088278	0.25583	-1.56877	0.679668
ENSMUSG00000088688	0.25583	-1.56877	0.679668
ENSMUSG00000088777	0.25583	-1.56877	0.679668
ENSMUSG00000089595	0.25583	-1.56877	0.679668
ENSMUSG00000090257	0.25583	-1.56877	0.679668
ENSMUSG00000090413	0.25583	-1.56877	0.679668
ENSMUSG00000090639	0.25583	-1.56877	0.679668	Srprb
ENSMUSG00000091822	0.25583	-1.56877	0.679668
ENSMUSG00000092841	0.25583	-1.56877	0.679668
ENSMUSG00000092973	0.25583	-1.56877	0.679668
ENSMUSG00000093289	0.25583	-1.56877	0.679668
ENSMUSG00000093302	0.25583	-1.56877	0.679668
ENSMUSG00000039865	0.746575	-1.56756	0.53311	Slc44a3
ENSMUSG00000087341	0.746575	-1.56756	0.53311
ENSMUSG00000090211	0.746575	-1.56756	0.53311
ENSMUSG00000074170	33.6488	-1.56636	4.32e-06	Plekhf1
ENSMUSG00000025265	2.73932	-1.56625	0.136584	Fgd1
ENSMUSG00000025064	0.849073	-1.56585	0.531607	Col17a1
ENSMUSG00000041552	64.9857	-1.56447	3.91e-07	Ptchd1
ENSMUSG00000032841	111.31	-1.56226	0.000115117	Prr5l
ENSMUSG00000080542	1.18009	-1.55924	0.393669
ENSMUSG00000046748	0.747878	-1.55824	0.534946	2310005G13Rik
ENSMUSG00000093028	2.02183	-1.55674	0.192479
ENSMUSG00000019767	2.50048	-1.55548	0.135887	Gm221
ENSMUSG00000065387	1.41101	-1.55432	0.345958
ENSMUSG00000019789	0.252014	-1.55407	0.682575	Hey2
ENSMUSG00000019836	0.252014	-1.55407	0.682575
ENSMUSG00000020601	0.252014	-1.55407	0.682575	Trib2
ENSMUSG00000022146	0.252014	-1.55407	0.682575	Osmr
ENSMUSG00000025588	0.252014	-1.55407	0.682575	Nat1
ENSMUSG00000026904	0.252014	-1.55407	0.682575	Slc4a10
ENSMUSG00000026963	0.252014	-1.55407	0.682575	Tmem210
ENSMUSG00000030205	0.252014	-1.55407	0.682575	Gprc5d
ENSMUSG00000035383	0.252014	-1.55407	0.682575	Pmch
ENSMUSG00000038602	0.252014	-1.55407	0.682575	Slc35f1
ENSMUSG00000046049	0.252014	-1.55407	0.682575	Rp1l1
ENSMUSG00000046952	0.252014	-1.55407	0.682575
ENSMUSG00000053353	0.252014	-1.55407	0.682575
ENSMUSG00000059064	0.252014	-1.55407	0.682575
ENSMUSG00000060342	0.252014	-1.55407	0.682575
ENSMUSG00000063910	0.252014	-1.55407	0.682575
ENSMUSG00000064655	0.252014	-1.55407	0.682575
ENSMUSG00000065334	0.252014	-1.55407	0.682575
ENSMUSG00000067215	0.252014	-1.55407	0.682575	Usp51
ENSMUSG00000071265	0.252014	-1.55407	0.682575
ENSMUSG00000076382	0.252014	-1.55407	0.682575
ENSMUSG00000076392	0.252014	-1.55407	0.682575
ENSMUSG00000077419	0.252014	-1.55407	0.682575
ENSMUSG00000078504	0.252014	-1.55407	0.682575	Gm438
ENSMUSG00000079101	0.252014	-1.55407	0.682575
ENSMUSG00000079226	0.252014	-1.55407	0.682575
ENSMUSG00000080659	0.252014	-1.55407	0.682575
ENSMUSG00000081965	0.252014	-1.55407	0.682575
ENSMUSG00000083016	0.252014	-1.55407	0.682575
ENSMUSG00000083121	0.252014	-1.55407	0.682575
ENSMUSG00000083834	0.252014	-1.55407	0.682575
ENSMUSG00000084391	0.252014	-1.55407	0.682575
ENSMUSG00000086969	0.252014	-1.55407	0.682575
ENSMUSG00000087520	0.252014	-1.55407	0.682575
ENSMUSG00000089648	0.252014	-1.55407	0.682575
ENSMUSG00000092657	0.252014	-1.55407	0.682575
ENSMUSG00000058897	1.20508	-1.55394	0.337676	Col25a1
ENSMUSG00000083773	1.85031	-1.55261	0.299376
ENSMUSG00000029648	44.8767	-1.55253	0.000170406	Flt1
ENSMUSG00000028777	15.7384	-1.55022	0.0139915	Gnat3
ENSMUSG00000087966	2.65712	-1.54855	0.134826
ENSMUSG00000042254	2.01341	-1.54756	0.215597	Cilp
ENSMUSG00000038508	177.133	-1.54735	6.18e-05	Gdf15
ENSMUSG00000040478	1.38711	-1.54607	0.411262	Prdm13
ENSMUSG00000064402	5.29358	-1.54583	0.0387981
ENSMUSG00000035692	10698.9	-1.54581	1.53e-07	Isg15
ENSMUSG00000073802	91.2817	-1.54324	1.33e-07	Cdkn2b
ENSMUSG00000069793	961.562	-1.54223	1.58e-11	Slfn9
ENSMUSG00000090192	25.0951	-1.54199	0.00224059
ENSMUSG00000052631	12.3827	-1.54137	0.00865288	Sh2d6
ENSMUSG00000045471	5.13274	-1.54088	0.0890996	Hcrt
ENSMUSG00000004110	0.248199	-1.53925	0.685511	Cacna1e
ENSMUSG00000025497	0.248199	-1.53925	0.685511	Cdhr5
ENSMUSG00000029419	0.248199	-1.53925	0.685511	Gm996
ENSMUSG00000032502	0.248199	-1.53925	0.685511	Stac
ENSMUSG00000036855	0.248199	-1.53925	0.685511	Gjd4
ENSMUSG00000037603	0.248199	-1.53925	0.685511
ENSMUSG00000044125	0.248199	-1.53925	0.685511
ENSMUSG00000054040	0.248199	-1.53925	0.685511	Mrgpra2b
ENSMUSG00000059244	0.248199	-1.53925	0.685511
ENSMUSG00000060257	0.248199	-1.53925	0.685511	Scrt2
ENSMUSG00000064856	0.248199	-1.53925	0.685511
ENSMUSG00000065674	0.248199	-1.53925	0.685511
ENSMUSG00000074939	0.248199	-1.53925	0.685511	Chrm5
ENSMUSG00000077217	0.248199	-1.53925	0.685511
ENSMUSG00000077795	0.248199	-1.53925	0.685511
ENSMUSG00000078347	0.248199	-1.53925	0.685511	1700012L04Rik
ENSMUSG00000080773	0.248199	-1.53925	0.685511
ENSMUSG00000081056	0.248199	-1.53925	0.685511
ENSMUSG00000081678	0.248199	-1.53925	0.685511
ENSMUSG00000081811	0.248199	-1.53925	0.685511
ENSMUSG00000082945	0.248199	-1.53925	0.685511
ENSMUSG00000083120	0.248199	-1.53925	0.685511
ENSMUSG00000084493	0.248199	-1.53925	0.685511
ENSMUSG00000084717	0.248199	-1.53925	0.685511
ENSMUSG00000088081	0.248199	-1.53925	0.685511
ENSMUSG00000088493	0.248199	-1.53925	0.685511
ENSMUSG00000089621	0.248199	-1.53925	0.685511
ENSMUSG00000089907	0.248199	-1.53925	0.685511
ENSMUSG00000091246	0.248199	-1.53925	0.685511
ENSMUSG00000086621	1.18794	-1.53866	0.500157
ENSMUSG00000036196	0.734336	-1.53861	0.540472	Slc26a8
ENSMUSG00000079602	0.734336	-1.53861	0.540472
ENSMUSG00000091587	0.734336	-1.53861	0.540472
ENSMUSG00000031293	0.739455	-1.53814	0.540057	Rs1
ENSMUSG00000065952	0.739455	-1.53814	0.540057	C330021F23Rik
ENSMUSG00000033177	1.19875	-1.53755	0.394426	Tmprss7
ENSMUSG00000043421	1354.52	-1.53717	0.00136287	Hilpda
ENSMUSG00000020396	0.836834	-1.53678	0.538878	Nefh
ENSMUSG00000082148	0.836834	-1.53678	0.538878
ENSMUSG00000093322	0.836834	-1.53678	0.538878
ENSMUSG00000052595	1.99986	-1.5367	0.309836	A1cf
ENSMUSG00000089736	8.97867	-1.53669	0.0107416	Gm14378
ENSMUSG00000050370	715.773	-1.53645	NA	Ch25h
ENSMUSG00000061589	4899.51	-1.53517	1.85e-06	Dot1l
ENSMUSG00000069910	584.805	-1.53436	6.93e-06	Ccdc99
ENSMUSG00000016128	27.0811	-1.53351	0.02553	Stard13
ENSMUSG00000057173	1.1806	-1.53271	0.371821	Rfx8
ENSMUSG00000022375	1.44283	-1.53258	0.341336	Lrrc6
ENSMUSG00000070421	3.02379	-1.53174	0.159408	Olfr658
ENSMUSG00000021708	3.45434	-1.53147	0.230012
ENSMUSG00000048078	3.66475	-1.53137	0.145183	Odz4
ENSMUSG00000041544	1.63478	-1.53022	0.307586	Ptchd2
ENSMUSG00000017767	25.2667	-1.52933	0.0313906	1700020C07Rik
ENSMUSG00000022286	3.23606	-1.52641	0.154147	Grhl2
ENSMUSG00000091177	1.21263	-1.52459	0.51169
ENSMUSG00000049526	55.8936	-1.52457	0.000750758	Tmem202
ENSMUSG00000083822	45.6742	-1.52449	0.000988002
ENSMUSG00000015837	67720.7	-1.52139	2.36e-06	Sqstm1
ENSMUSG00000006649	0.243591	-1.52067	0.689195	Nphs1
ENSMUSG00000021301	0.243591	-1.52067	0.689195	Hecw1
ENSMUSG00000024992	0.243591	-1.52067	0.689195	Pde6c
ENSMUSG00000025488	0.243591	-1.52067	0.689195	Cox8b
ENSMUSG00000025783	0.243591	-1.52067	0.689195
ENSMUSG00000029707	0.243591	-1.52067	0.689195	Fscn3
ENSMUSG00000030553	0.243591	-1.52067	0.689195	Pgpep1l
ENSMUSG00000036123	0.243591	-1.52067	0.689195	Slc9a3
ENSMUSG00000037159	0.243591	-1.52067	0.689195	Wee2
ENSMUSG00000037627	0.243591	-1.52067	0.689195	Rgs22
ENSMUSG00000042812	0.243591	-1.52067	0.689195	Foxf1a
ENSMUSG00000045378	0.243591	-1.52067	0.689195	Pxt1
ENSMUSG00000046182	0.243591	-1.52067	0.689195	Gsg1l
ENSMUSG00000046196	0.243591	-1.52067	0.689195	Ttc39d
ENSMUSG00000046607	0.243591	-1.52067	0.689195	Hrk
ENSMUSG00000050822	0.243591	-1.52067	0.689195	Slc29a4
ENSMUSG00000060416	0.243591	-1.52067	0.689195
ENSMUSG00000062168	0.243591	-1.52067	0.689195	Ppef1
ENSMUSG00000065573	0.243591	-1.52067	0.689195
ENSMUSG00000066361	0.243591	-1.52067	0.689195	Serpina3c
ENSMUSG00000067219	0.243591	-1.52067	0.689195	Nipal1
ENSMUSG00000072487	0.243591	-1.52067	0.689195	Gm628
ENSMUSG00000073810	0.243591	-1.52067	0.689195	Ifnz
ENSMUSG00000074991	0.243591	-1.52067	0.689195	Gabrr3
ENSMUSG00000077004	0.243591	-1.52067	0.689195
ENSMUSG00000077520	0.243591	-1.52067	0.689195
ENSMUSG00000077557	0.243591	-1.52067	0.689195
ENSMUSG00000078291	0.243591	-1.52067	0.689195	Gm3940
ENSMUSG00000081164	0.243591	-1.52067	0.689195
ENSMUSG00000081396	0.243591	-1.52067	0.689195
ENSMUSG00000081475	0.243591	-1.52067	0.689195
ENSMUSG00000081490	0.243591	-1.52067	0.689195
ENSMUSG00000083340	0.243591	-1.52067	0.689195
ENSMUSG00000084805	0.243591	-1.52067	0.689195
ENSMUSG00000085080	0.243591	-1.52067	0.689195
ENSMUSG00000088416	0.243591	-1.52067	0.689195
ENSMUSG00000088793	0.243591	-1.52067	0.689195
ENSMUSG00000088951	0.243591	-1.52067	0.689195
ENSMUSG00000090151	0.243591	-1.52067	0.689195
ENSMUSG00000091074	0.243591	-1.52067	0.689195
ENSMUSG00000091232	0.243591	-1.52067	0.689195
ENSMUSG00000093140	0.243591	-1.52067	0.689195
ENSMUSG00000065464	1.42677	-1.51935	0.308514
ENSMUSG00000068762	1.42677	-1.51935	0.308514	Gstm6
ENSMUSG00000072451	2.54123	-1.51542	0.157911	Gapdh
ENSMUSG00000081451	1.44031	-1.51522	0.29963
ENSMUSG00000035107	1364.93	-1.51379	3.73e-07	Dcbld2
ENSMUSG00000074115	384.072	-1.51084	0.00395312	Saa1
ENSMUSG00000078868	1.72851	-1.50843	0.343897
ENSMUSG00000050910	1.20017	-1.50746	0.41977	Cdr2l
ENSMUSG00000011052	0.239775	-1.50554	0.6922
ENSMUSG00000015533	0.239775	-1.50554	0.6922	Itga2
ENSMUSG00000018698	0.239775	-1.50554	0.6922	Lhx1
ENSMUSG00000020890	0.239775	-1.50554	0.6922	Gucy2e
ENSMUSG00000021314	0.239775	-1.50554	0.6922	Amph
ENSMUSG00000021506	0.239775	-1.50554	0.6922	Pitx1
ENSMUSG00000028600	0.239775	-1.50554	0.6922	Podn
ENSMUSG00000029618	0.239775	-1.50554	0.6922	Ocm
ENSMUSG00000033006	0.239775	-1.50554	0.6922	Sox10
ENSMUSG00000035860	0.239775	-1.50554	0.6922	Cdhr3
ENSMUSG00000036687	0.239775	-1.50554	0.6922	Tmem184a
ENSMUSG00000037016	0.239775	-1.50554	0.6922	Frem2
ENSMUSG00000037578	0.239775	-1.50554	0.6922	Pkd2l1
ENSMUSG00000040605	0.239775	-1.50554	0.6922	Bace2
ENSMUSG00000046470	0.239775	-1.50554	0.6922	Sox18
ENSMUSG00000049761	0.239775	-1.50554	0.6922
ENSMUSG00000050241	0.239775	-1.50554	0.6922	Klre1
ENSMUSG00000052736	0.239775	-1.50554	0.6922	Klrc2
ENSMUSG00000056494	0.239775	-1.50554	0.6922	Cngb3
ENSMUSG00000059173	0.239775	-1.50554	0.6922	Pde1a
ENSMUSG00000064764	0.239775	-1.50554	0.6922
ENSMUSG00000068487	0.239775	-1.50554	0.6922
ENSMUSG00000074555	0.239775	-1.50554	0.6922
ENSMUSG00000075021	0.239775	-1.50554	0.6922
ENSMUSG00000077758	0.239775	-1.50554	0.6922
ENSMUSG00000081926	0.239775	-1.50554	0.6922
ENSMUSG00000082325	0.239775	-1.50554	0.6922
ENSMUSG00000082527	0.239775	-1.50554	0.6922
ENSMUSG00000082715	0.239775	-1.50554	0.6922
ENSMUSG00000085303	0.239775	-1.50554	0.6922
ENSMUSG00000085678	0.239775	-1.50554	0.6922
ENSMUSG00000086517	0.239775	-1.50554	0.6922
ENSMUSG00000087010	0.239775	-1.50554	0.6922
ENSMUSG00000087400	0.239775	-1.50554	0.6922
ENSMUSG00000088233	0.239775	-1.50554	0.6922
ENSMUSG00000089186	0.239775	-1.50554	0.6922
ENSMUSG00000090166	0.239775	-1.50554	0.6922	Ear10
ENSMUSG00000090200	0.239775	-1.50554	0.6922
ENSMUSG00000090783	0.239775	-1.50554	0.6922
ENSMUSG00000091621	0.239775	-1.50554	0.6922
ENSMUSG00000091866	0.239775	-1.50554	0.6922
ENSMUSG00000092181	0.239775	-1.50554	0.6922
ENSMUSG00000092801	0.239775	-1.50554	0.6922
ENSMUSG00000092926	0.239775	-1.50554	0.6922
ENSMUSG00000093051	0.239775	-1.50554	0.6922
ENSMUSG00000015981	6.95177	-1.50537	0.0333299	Stk32c
ENSMUSG00000087480	37.3916	-1.50484	0.00522689
ENSMUSG00000091017	1.4365	-1.50437	0.349618	Fam71a
ENSMUSG00000089671	2.72298	-1.50429	0.198377
ENSMUSG00000034764	2.61601	-1.50398	0.249773
ENSMUSG00000084146	1.19636	-1.50235	0.421055
ENSMUSG00000067297	118.105	-1.50031	7.24e-09	2010002M12Rik
ENSMUSG00000061540	40.0439	-1.50027	0.0119685	Orm2
ENSMUSG00000028214	548.344	-1.49846	0.00067368	Gem
ENSMUSG00000020639	1.28619	-1.49723	0.348146	Pfn4
ENSMUSG00000023206	1480.87	-1.49671	1.36e-05	Il15ra
ENSMUSG00000044820	2.65273	-1.49441	0.16839	AY074887
ENSMUSG00000073476	54.1336	-1.49242	0.000811321
ENSMUSG00000085558	12.0055	-1.49142	0.00661005
ENSMUSG00000025020	2.50582	-1.49062	0.158693	Slit1
ENSMUSG00000032766	321.153	-1.48962	0.00234651	Gng11
ENSMUSG00000055413	1977.49	-1.48783	4.02e-06
ENSMUSG00000045521	1.24222	-1.48457	0.45578	Tssk2
ENSMUSG00000000627	1.6342	-1.48426	0.369125	Sema4f
ENSMUSG00000027358	2.68496	-1.48361	0.218851	Bmp2
ENSMUSG00000046093	1.41965	-1.48205	0.374957	Hpcal4
ENSMUSG00000024190	7135.47	-1.4803	4.12e-06	Dusp1
ENSMUSG00000031342	31.1215	-1.47917	0.000921042	Gpm6b
ENSMUSG00000028758	2.305	-1.47759	0.187081	Kif17
ENSMUSG00000083146	4.6217	-1.47551	0.137439
ENSMUSG00000091415	1.40611	-1.47413	0.451068	Akd1
ENSMUSG00000016496	42640.2	-1.47407	1.98e-06	Cd274
ENSMUSG00000053004	23.154	-1.47192	0.0005832	Hrh1
ENSMUSG00000092079	1.70785	-1.47168	0.326563
ENSMUSG00000008136	0.231352	-1.47113	0.699049	Fhl2
ENSMUSG00000015354	0.231352	-1.47113	0.699049	Pcolce2
ENSMUSG00000020310	0.231352	-1.47113	0.699049	Madcam1
ENSMUSG00000022357	0.231352	-1.47113	0.699049	Klhl38
ENSMUSG00000022941	0.231352	-1.47113	0.699049	Ripply3
ENSMUSG00000023083	0.231352	-1.47113	0.699049	H2-M10.2
ENSMUSG00000024697	0.231352	-1.47113	0.699049	Gna14
ENSMUSG00000026011	0.231352	-1.47113	0.699049	Ctla4
ENSMUSG00000026259	0.231352	-1.47113	0.699049	Ngef
ENSMUSG00000027690	0.231352	-1.47113	0.699049	Slc2a2
ENSMUSG00000028369	0.231352	-1.47113	0.699049	Svep1
ENSMUSG00000029564	0.231352	-1.47113	0.699049	4930519G04Rik
ENSMUSG00000039372	0.231352	-1.47113	0.699049	2004-03-01
ENSMUSG00000039375	0.231352	-1.47113	0.699049	Wdr17
ENSMUSG00000040660	0.231352	-1.47113	0.699049	Cyp2b9
ENSMUSG00000046807	0.231352	-1.47113	0.699049	AI646023
ENSMUSG00000047502	0.231352	-1.47113	0.699049	Heatr8
ENSMUSG00000048148	0.231352	-1.47113	0.699049	Nwd1
ENSMUSG00000048562	0.231352	-1.47113	0.699049	Sp8
ENSMUSG00000048988	0.231352	-1.47113	0.699049	Elfn1
ENSMUSG00000049123	0.231352	-1.47113	0.699049	Catsperg2
ENSMUSG00000052767	0.231352	-1.47113	0.699049
ENSMUSG00000054523	0.231352	-1.47113	0.699049	Ms4a5
ENSMUSG00000064585	0.231352	-1.47113	0.699049
ENSMUSG00000065610	0.231352	-1.47113	0.699049
ENSMUSG00000065767	0.231352	-1.47113	0.699049
ENSMUSG00000066755	0.231352	-1.47113	0.699049	Tnfsf18
ENSMUSG00000067063	0.231352	-1.47113	0.699049
ENSMUSG00000068122	0.231352	-1.47113	0.699049	Agtr2
ENSMUSG00000072664	0.231352	-1.47113	0.699049	Ugt3a1
ENSMUSG00000072952	0.231352	-1.47113	0.699049	Gm5878
ENSMUSG00000073975	0.231352	-1.47113	0.699049	Olfr550
ENSMUSG00000078192	0.231352	-1.47113	0.699049
ENSMUSG00000078518	0.231352	-1.47113	0.699049
ENSMUSG00000079307	0.231352	-1.47113	0.699049	Gm4461
ENSMUSG00000081319	0.231352	-1.47113	0.699049
ENSMUSG00000083008	0.231352	-1.47113	0.699049
ENSMUSG00000083009	0.231352	-1.47113	0.699049
ENSMUSG00000083534	0.231352	-1.47113	0.699049
ENSMUSG00000084132	0.231352	-1.47113	0.699049
ENSMUSG00000084231	0.231352	-1.47113	0.699049
ENSMUSG00000084361	0.231352	-1.47113	0.699049
ENSMUSG00000085135	0.231352	-1.47113	0.699049
ENSMUSG00000085223	0.231352	-1.47113	0.699049
ENSMUSG00000085595	0.231352	-1.47113	0.699049
ENSMUSG00000086561	0.231352	-1.47113	0.699049
ENSMUSG00000086830	0.231352	-1.47113	0.699049
ENSMUSG00000087570	0.231352	-1.47113	0.699049
ENSMUSG00000088230	0.231352	-1.47113	0.699049
ENSMUSG00000089103	0.231352	-1.47113	0.699049
ENSMUSG00000089546	0.231352	-1.47113	0.699049
ENSMUSG00000089586	0.231352	-1.47113	0.699049
ENSMUSG00000091667	0.231352	-1.47113	0.699049
ENSMUSG00000043687	14.8	-1.47065	0.0262828	1190005I06Rik
ENSMUSG00000086003	1.67222	-1.47053	0.266749
ENSMUSG00000083545	1.08998	-1.46943	0.360538
ENSMUSG00000038370	36.1168	-1.46739	0.018054	Pcp4l1
ENSMUSG00000054958	5.9668	-1.46668	0.0898184	Nt5c1a
ENSMUSG00000091955	20.2057	-1.46428	0.0033802
ENSMUSG00000044303	9.82882	-1.46303	0.0161475	Cdkn2a
ENSMUSG00000030771	17.2255	-1.46242	0.00789041	Micalcl
ENSMUSG00000028051	2.75297	-1.46148	0.182701	Hcn3
ENSMUSG00000027438	351.443	-1.46129	0.00304262	Napb
ENSMUSG00000071103	5.24337	-1.46128	0.0810211	1700029J07Rik
ENSMUSG00000084457	1.23107	-1.46126	0.370747
ENSMUSG00000025876	16.5651	-1.45984	0.00775804	Unc5a
ENSMUSG00000070369	1.07774	-1.4589	0.349465	Itgad
ENSMUSG00000085362	11.9214	-1.45887	0.0334548
ENSMUSG00000046711	9193.42	-1.45814	3.46e-06	Hmga1
ENSMUSG00000070637	1.07183	-1.45759	0.509546	Gm694
ENSMUSG00000032340	32.379	-1.45639	0.01278	Neo1
ENSMUSG00000085904	1.10876	-1.45636	0.538922
ENSMUSG00000036885	2.05437	-1.45549	0.301454	Arhgef26
ENSMUSG00000059900	10.7384	-1.45465	0.12218	Tmem40
ENSMUSG00000087526	3.60797	-1.45352	0.114613
ENSMUSG00000068735	7.99723	-1.45163	0.0335133	Trp53i11
ENSMUSG00000065999	18.3491	-1.45146	0.100585	LOC100862460
ENSMUSG00000086383	3.13592	-1.45139	0.138307
ENSMUSG00000043410	1.86541	-1.45072	0.302815	Hfm1
ENSMUSG00000028773	103.061	-1.45047	7.81e-07	Fabp3
ENSMUSG00000029304	51342	-1.44957	0.00197069	Spp1
ENSMUSG00000025092	3.35609	-1.44799	0.175403	Hspa12a
ENSMUSG00000092180	0.602177	-1.44639	0.478117
ENSMUSG00000083163	0.619534	-1.44549	0.558889
ENSMUSG00000084544	0.619534	-1.44549	0.558889
ENSMUSG00000091306	0.614416	-1.44531	0.559602
ENSMUSG00000080712	3.13723	-1.44432	0.138953
ENSMUSG00000040270	21.0915	-1.44213	0.055329	Bach2
ENSMUSG00000084843	49.3451	-1.44135	3.8e-05
ENSMUSG00000064723	0.713098	-1.44124	0.546108
ENSMUSG00000074465	0.713098	-1.44124	0.546108
ENSMUSG00000042616	36.2133	-1.441	0.00880632	LOC100044374
ENSMUSG00000073073	0.700859	-1.44057	0.477113
ENSMUSG00000078350	0.700859	-1.44057	0.477113
ENSMUSG00000085035	0.700859	-1.44057	0.477113
ENSMUSG00000087122	0.700859	-1.44057	0.477113
ENSMUSG00000047508	1.22214	-1.44023	0.343435	Mbd3l2
ENSMUSG00000084249	0.6106	-1.44008	0.550399
ENSMUSG00000021367	173.04	-1.43973	0.140243	Edn1
ENSMUSG00000020062	0.60348	-1.43966	0.479628	Slc5a8
ENSMUSG00000064472	0.60348	-1.43966	0.479628
ENSMUSG00000036306	0.598361	-1.43942	0.48029	Lzts1
ENSMUSG00000086679	0.598361	-1.43942	0.48029
ENSMUSG00000092814	1.32824	-1.43749	0.34816
ENSMUSG00000085944	4.16492	-1.4374	0.140254
ENSMUSG00000007033	31.0346	-1.43647	0.000977164	Hspa1l
ENSMUSG00000032489	137.794	-1.43596	0.000157263	Kif9
ENSMUSG00000037989	321.297	-1.43502	0.00177727	Wnk2
ENSMUSG00000015647	3.72416	-1.43481	0.330234	Lama5
ENSMUSG00000042745	58.1594	-1.43286	0.000336283	Id1
ENSMUSG00000024749	2.12149	-1.43262	0.255488	Tmc1
ENSMUSG00000078349	155.707	-1.43261	3.19e-06
ENSMUSG00000028845	16.0467	-1.43214	0.001215	Tekt2
ENSMUSG00000026564	3.19495	-1.43213	0.166374	Dusp27
ENSMUSG00000090027	0.62335	-1.43186	0.658355
ENSMUSG00000057116	0.618231	-1.43173	0.659024	AF366264
ENSMUSG00000026580	4.97275	-1.43102	0.154731	Selp
ENSMUSG00000067608	59.9515	-1.4302	0.0238188
ENSMUSG00000027894	4.43267	-1.43016	0.146531	Slc6a17
ENSMUSG00000020099	88.3412	-1.42918	5.83e-05	Unc5b
ENSMUSG00000092711	0.611903	-1.42887	0.563679
ENSMUSG00000086794	8.5798	-1.42772	0.22238
ENSMUSG00000042371	0.611111	-1.42675	0.564265	Slc5a10
ENSMUSG00000084956	1.6602	-1.42671	0.364972
ENSMUSG00000087446	3.46459	-1.42543	0.186595
ENSMUSG00000034156	150.286	-1.42531	0.00685926	Bzrap1
ENSMUSG00000052675	49.2114	-1.42507	0.00767672	Zfp112
ENSMUSG00000047787	0.692436	-1.42483	0.481881	Flrt1
ENSMUSG00000048626	0.692436	-1.42483	0.481881	Klf17
ENSMUSG00000045827	2758.16	-1.42475	0.000109103	Serpinb9
ENSMUSG00000035785	0.595056	-1.42375	0.484576	Cmtm2b
ENSMUSG00000083004	0.595056	-1.42375	0.484576
ENSMUSG00000025813	0.589938	-1.42349	0.485253	Homer2
ENSMUSG00000048473	0.589938	-1.42349	0.485253	Gm766
ENSMUSG00000064348	0.589938	-1.42349	0.485253
ENSMUSG00000089571	0.589938	-1.42349	0.485253
ENSMUSG00000037071	45.1568	-1.42338	0.00481706	Scd1
ENSMUSG00000030141	11.6953	-1.42159	0.0471232	Vmn2r26
ENSMUSG00000040828	3.42777	-1.42142	0.139034	Tmem146
ENSMUSG00000073491	3769.37	-1.42112	1.39e-11	Pydc4
ENSMUSG00000075042	11.0039	-1.41977	0.0245121
ENSMUSG00000089739	7.8003	-1.41966	0.0405223
ENSMUSG00000068037	3.37748	-1.41796	0.186033	Mas1
ENSMUSG00000040086	3.92412	-1.41557	0.316643	Tnni3k
ENSMUSG00000028517	1740.2	-1.41509	0.000809111	Ppap2b
ENSMUSG00000085658	6.33818	-1.41509	0.238226
ENSMUSG00000074933	1.57066	-1.41448	0.386121
ENSMUSG00000081142	5.42572	-1.41434	0.0498342
ENSMUSG00000030268	6.85862	-1.41324	0.22974	Bcat1
ENSMUSG00000021624	10132.3	-1.41321	1.48e-06	Cd180
ENSMUSG00000004105	1236.11	-1.41281	0.000462487	Angptl2
ENSMUSG00000024868	2.4337	-1.41256	0.29777	Dkk1
ENSMUSG00000073600	3.23719	-1.4117	0.147892	Gm1614
ENSMUSG00000085343	3.70735	-1.41155	0.119005
ENSMUSG00000026628	13851	-1.41015	7.63e-06	Atf3
ENSMUSG00000036912	41.158	-1.40975	0.000855962	Piwil4
ENSMUSG00000043541	9.6527	-1.40879	0.037334	Casc1
ENSMUSG00000033276	128.402	-1.40828	2.16e-08	Stk36
ENSMUSG00000078606	1047.62	-1.4075	3.02e-10	Gm4070
ENSMUSG00000001627	7435.37	-1.40723	6.57e-06	Ifrd1
ENSMUSG00000021565	51.0785	-1.40661	0.0323533	Slc6a19
ENSMUSG00000018916	10.7904	-1.40616	NA	Csf2
ENSMUSG00000081723	711.937	-1.40546	0.000315732
ENSMUSG00000090526	0.696251	-1.40448	0.556542
ENSMUSG00000059994	102.78	-1.40389	6.05e-06	Fcrl1
ENSMUSG00000071151	5.03485	-1.40374	0.0557129
ENSMUSG00000028294	0.598872	-1.4032	0.560452	1700003M02Rik
ENSMUSG00000062309	0.593753	-1.40294	0.561243	Rpp25
ENSMUSG00000087035	0.697044	-1.40281	0.567695
ENSMUSG00000076857	3.18795	-1.40273	0.188393
ENSMUSG00000040726	12.2999	-1.40175	0.0213156	Hesx1
ENSMUSG00000022025	0.599664	-1.40158	0.571575	Lect1
ENSMUSG00000092734	0.594546	-1.40134	0.572318
ENSMUSG00000063412	1.70534	-1.40067	0.269728
ENSMUSG00000032297	1.26553	-1.40009	0.46618	Celf6
ENSMUSG00000031842	2.29952	-1.39797	0.256056	Pde4c
ENSMUSG00000089026	1.52883	-1.39635	0.424559
ENSMUSG00000052353	5.19735	-1.39633	0.149077	9930013L23Rik
ENSMUSG00000080917	11.5838	-1.3962	0.00886229
ENSMUSG00000088853	0.705467	-1.39592	0.661923
ENSMUSG00000042096	2.58755	-1.39583	0.317585	Dao
ENSMUSG00000090894	8.80144	-1.39473	0.0129081	Olfr110
ENSMUSG00000074149	7.65836	-1.3942	0.091321	Gm10634
ENSMUSG00000020374	2.18966	-1.39141	0.3416	Rasgef1c
ENSMUSG00000003410	1.11007	-1.38975	0.420503	Elavl3
ENSMUSG00000066955	0.688621	-1.38923	0.560885	LOC674846
ENSMUSG00000027562	62.8942	-1.38853	0.0076014	Car2
ENSMUSG00000083241	0.591241	-1.38795	0.564923
ENSMUSG00000087011	0.591241	-1.38795	0.564923
ENSMUSG00000065374	0.586123	-1.3877	0.565718
ENSMUSG00000014852	17.5214	-1.38681	0.0338909	Adamts13
ENSMUSG00000050578	5367.11	-1.38537	0.00637597	Mmp13
ENSMUSG00000022995	5.58873	-1.38303	0.0834609	Enah
ENSMUSG00000044340	1278.62	-1.38096	8.89e-05	Phlpp1
ENSMUSG00000032487	26530.4	-1.37969	0.0730071	Ptgs2
ENSMUSG00000028109	2.84574	-1.37865	0.192398	Hormad1
ENSMUSG00000022231	2.66689	-1.37805	0.197822	Sema5a
ENSMUSG00000059901	4.95536	-1.37708	0.244244	Adamts14
ENSMUSG00000045502	585.422	-1.37687	0.000579815	Niacr1
ENSMUSG00000065167	0.586633	-1.37487	0.579254
ENSMUSG00000029862	3.88428	-1.37464	0.18829	Clcn1
ENSMUSG00000064427	0.581515	-1.37464	0.580006
ENSMUSG00000080447	0.581515	-1.37464	0.580006
ENSMUSG00000023826	23.3326	-1.37318	0.000133198	Park2
ENSMUSG00000020234	68.3957	-1.36964	0.000303881	4930404N11Rik
ENSMUSG00000007989	0.680197	-1.36867	0.577266	Fzd3
ENSMUSG00000057246	0.680197	-1.36867	0.577266	BC051142
ENSMUSG00000072999	0.680197	-1.36867	0.577266
ENSMUSG00000087264	10.7282	-1.3679	0.0344066
ENSMUSG00000026348	0.582818	-1.3673	0.58146	Acmsd
ENSMUSG00000027744	0.582818	-1.3673	0.58146	Stoml3
ENSMUSG00000088200	0.582818	-1.3673	0.58146
ENSMUSG00000068397	0.577699	-1.36705	0.582219	Rpl21
ENSMUSG00000078496	0.577699	-1.36705	0.582219	Gm13152
ENSMUSG00000081169	0.577699	-1.36705	0.582219
ENSMUSG00000078497	4.13394	-1.36695	0.248238
ENSMUSG00000035566	1.55473	-1.36669	0.330271	Pcdh17
ENSMUSG00000000982	8949.66	-1.36526	0.140919	Ccl3
ENSMUSG00000075837	1.70958	-1.36403	0.403061
ENSMUSG00000030074	3.26674	-1.36349	0.214727	Gxylt2
ENSMUSG00000026611	4.39367	-1.3629	0.0974118	Spata17
ENSMUSG00000045555	1.56548	-1.36264	0.43505	9030224M15Rik
ENSMUSG00000061451	11.3444	-1.36239	0.0317271	Tmem151a
ENSMUSG00000081875	1.08638	-1.35967	0.429039
ENSMUSG00000075281	1.78314	-1.35967	0.28202
ENSMUSG00000038175	1988.99	-1.35946	9.1e-05	Mylip
ENSMUSG00000027463	27.993	-1.35859	0.00024291	Slc52a3
ENSMUSG00000075463	4.04184	-1.35847	0.183341
ENSMUSG00000015619	7.69845	-1.35779	0.145309	Gata3
ENSMUSG00000091405	8.21717	-1.35752	0.0806971	LOC100862646
ENSMUSG00000083477	8.92323	-1.35642	0.0168858
ENSMUSG00000029780	2614.85	-1.35364	8.4e-10	Nt5c3
ENSMUSG00000044103	859.399	-1.35257	3.23e-05	Il1f9
ENSMUSG00000052273	8.30656	-1.35177	0.0373916
ENSMUSG00000055333	31.7359	-1.35088	0.0366684	Fat2
ENSMUSG00000093164	2.25308	-1.35003	0.221579
ENSMUSG00000090617	3.25186	-1.34998	0.165156
ENSMUSG00000022548	17.7665	-1.3495	0.00420339	Apod
ENSMUSG00000050844	1.90306	-1.34827	0.391995
ENSMUSG00000029605	1750.06	-1.34737	6.15e-06	Oas1b
ENSMUSG00000079362	6084.55	-1.3473	6.7e-06	Gbp6
ENSMUSG00000001948	22.8869	-1.34677	0.0121741	Spa17
ENSMUSG00000028457	2.41786	-1.34676	0.234777	Atp8b5
ENSMUSG00000034472	1.55034	-1.34658	0.435526	Rasd2
ENSMUSG00000059775	1.7709	-1.3461	0.29758	Rps26
ENSMUSG00000064225	1.97912	-1.346	0.440665	Paqr9
ENSMUSG00000058640	1.0902	-1.34551	0.381068
ENSMUSG00000091026	1.09913	-1.3455	0.402507
ENSMUSG00000019558	8070.26	-1.34539	9.52e-06	Slc6a8
ENSMUSG00000031971	110.781	-1.34477	0.0011384	1700054N08Rik
ENSMUSG00000027460	1.942	-1.34274	0.351946	Angpt4
ENSMUSG00000086242	1.541	-1.34215	0.455996
ENSMUSG00000046402	2.52522	-1.34028	0.227291	Rbp1
ENSMUSG00000036186	1.55143	-1.33973	0.31265	Fam69b
ENSMUSG00000045659	2.80322	-1.33893	0.270428	Plekha7
ENSMUSG00000078853	4615.52	-1.3384	7.47e-09	Igtp
ENSMUSG00000073821	15.1254	-1.33783	0.00309614
ENSMUSG00000029816	70423.6	-1.33758	0.000104269	Gpnmb
ENSMUSG00000085982	1.32334	-1.3371	0.379335
ENSMUSG00000008734	874.305	-1.33616	0.0120422	Gprc5b
ENSMUSG00000087639	8.52744	-1.33321	0.114898
ENSMUSG00000074213	30.7161	-1.33303	0.0575916
ENSMUSG00000030701	2.20099	-1.33265	0.263719	Plekhb1
ENSMUSG00000093295	1.08177	-1.3322	0.374525
ENSMUSG00000032204	393.65	-1.33138	0.00100632	Aqp9
ENSMUSG00000091144	253.414	-1.32995	4.83e-07	Gm6907
ENSMUSG00000032726	5.6198	-1.32995	0.185134	Bmp8a
ENSMUSG00000055704	2.02569	-1.32985	0.260273
ENSMUSG00000090422	2.04133	-1.32971	0.302568
ENSMUSG00000040253	7213.19	-1.32636	1.21e-06	Gbp7
ENSMUSG00000034586	11.8647	-1.32601	0.0193129	C630004H02Rik
ENSMUSG00000006386	2.01196	-1.32573	0.288326	Tek
ENSMUSG00000050108	43.1046	-1.32477	0.00306184	Bpifc
ENSMUSG00000031297	7.73448	-1.32373	0.0705472	Slc7a3
ENSMUSG00000051379	3228.31	-1.32367	0.00198889	Flrt3
ENSMUSG00000089250	1.10135	-1.32283	0.488065
ENSMUSG00000084632	2.17269	-1.32218	0.277592
ENSMUSG00000015396	412.659	-1.32158	3.19e-06	Cd83
ENSMUSG00000091649	4785.43	-1.32097	1.95e-10	Gm4902
ENSMUSG00000034854	6149.19	-1.32077	6.57e-05	Mfsd12
ENSMUSG00000020892	0.574394	-1.32028	0.686469	Aloxe3
ENSMUSG00000053797	0.574394	-1.32028	0.686469	Krt16
ENSMUSG00000085744	0.574394	-1.32028	0.686469
ENSMUSG00000025764	1165.42	-1.31888	0.000710018	Phf17
ENSMUSG00000039330	1.92645	-1.31877	0.370919	Tsga10ip
ENSMUSG00000037060	1.19248	-1.31749	0.414037	Prkcdbp
ENSMUSG00000085490	5.3336	-1.31736	0.132056
ENSMUSG00000026241	7.10708	-1.31734	0.253339	Nppc
ENSMUSG00000050440	1.30267	-1.31487	0.433398	Hamp
ENSMUSG00000089536	4.40734	-1.31477	0.110572
ENSMUSG00000029299	14.9046	-1.31465	0.0453049	Abcg3
ENSMUSG00000048905	10.8994	-1.31435	0.0557504	4930539E08Rik
ENSMUSG00000029298	4174.11	-1.31319	5.3e-08	Gbp9
ENSMUSG00000092592	4.30197	-1.30995	0.130991
ENSMUSG00000078648	2.01606	-1.30991	0.296731
ENSMUSG00000026452	3.9679	-1.30893	0.170386	Syt2
ENSMUSG00000087667	3.44498	-1.30893	0.131235
ENSMUSG00000017724	3.50781	-1.30877	0.297378	Etv4
ENSMUSG00000084408	22.7985	-1.30718	0.00145155
ENSMUSG00000016529	125.219	-1.30671	0.000277673	Il10
ENSMUSG00000084292	13.2371	-1.30658	0.0128332
ENSMUSG00000027469	264.71	-1.30559	0.00374363	Tpx2
ENSMUSG00000087307	3.94905	-1.30515	0.202468
ENSMUSG00000037660	1.3124	-1.30419	0.425128	Gdf7
ENSMUSG00000081372	2.02471	-1.3036	0.317888
ENSMUSG00000074219	16.8274	-1.30215	0.00157108
ENSMUSG00000021594	91.3272	-1.29952	0.000187289	Srd5a1
ENSMUSG00000022122	604.795	-1.29865	0.00128604	Ednrb
ENSMUSG00000091113	338.352	-1.29803	0.000153219
ENSMUSG00000059252	0.720944	-1.29793	0.602338
ENSMUSG00000064963	0.720944	-1.29793	0.602338
ENSMUSG00000092140	0.720944	-1.29793	0.602338
ENSMUSG00000019806	133.742	-1.29567	1.92e-09	Aig1
ENSMUSG00000079323	6.43015	-1.295	0.0889858
ENSMUSG00000047143	5.48903	-1.29389	0.117885	Dmrta2
ENSMUSG00000041488	2058.41	-1.29251	2.89e-05	Stx3
ENSMUSG00000035929	26237.2	-1.29009	5.52e-06	H2-Q4
ENSMUSG00000033255	3.76299	-1.28964	0.208284	Gm5134
ENSMUSG00000023151	2.27447	-1.28736	0.235692	Lrrc69
ENSMUSG00000089827	1.56979	-1.28701	0.388602
ENSMUSG00000001930	1653.85	-1.28605	0.00287892	Vwf
ENSMUSG00000065851	1.63384	-1.28573	0.325654
ENSMUSG00000075569	5.59792	-1.28572	0.0841672	Rsph10b2
ENSMUSG00000090061	1.7956	-1.28434	0.310805	3110047P20Rik
ENSMUSG00000035498	39.1052	-1.28434	0.0535954	Cdcp1
ENSMUSG00000021130	1.10697	-1.28397	0.500813	Galntl1
ENSMUSG00000027107	3.60281	-1.28297	0.170172	Chrna1
ENSMUSG00000085200	11.283	-1.28245	0.0213755
ENSMUSG00000072082	180.141	-1.28195	0.00174648	Ccnf
ENSMUSG00000026650	15.5054	-1.28159	0.0239839	Meig1
ENSMUSG00000034039	1.54834	-1.28108	0.414313	Prss29
ENSMUSG00000036502	1.54834	-1.28108	0.414313	Fam70a
ENSMUSG00000087498	1.72936	-1.28018	0.492267
ENSMUSG00000047632	40.8797	-1.27921	0.00559205	Fgfbp3
ENSMUSG00000051008	19.4365	-1.27873	0.00239034
ENSMUSG00000025352	1.66083	-1.27837	0.398088	Gdf11
ENSMUSG00000092619	0.610815	-1.27688	0.611526
ENSMUSG00000085719	0.615933	-1.27659	0.611002
ENSMUSG00000087165	38.8026	-1.27618	0.00529677
ENSMUSG00000093333	0.713313	-1.27513	0.608367
ENSMUSG00000020023	1255.3	-1.27483	1.91e-13	Tmcc3
ENSMUSG00000011008	8519.44	-1.27348	0.00111479	Mcoln2
ENSMUSG00000014599	878.16	-1.27346	3.99e-06	Csf1
ENSMUSG00000022305	4523.12	-1.27337	5.47e-06	Lrp12
ENSMUSG00000019027	2.2492	-1.2729	0.252343	Dnahc1
ENSMUSG00000061531	1.41948	-1.27027	0.365243	Fam23a
ENSMUSG00000031709	10331.3	-1.26904	4.38e-09	Tbc1d9
ENSMUSG00000069255	121.244	-1.26874	4.05e-06	Dusp22
ENSMUSG00000073753	2.51473	-1.26668	0.269925
ENSMUSG00000090272	6786.82	-1.26602	1.35e-10	Mndal
ENSMUSG00000048763	5.70281	-1.26538	0.0727876	Hoxb3
ENSMUSG00000014850	523.255	-1.26533	0.000269169	Msh3
ENSMUSG00000024395	101.597	-1.26527	0.00806198	Lims2
ENSMUSG00000044786	5983.79	-1.26457	4.98e-11	Zfp36
ENSMUSG00000090543	1.47247	-1.26334	0.443348
ENSMUSG00000021822	299.045	-1.26247	0.000902074	Plau
ENSMUSG00000028716	9.76628	-1.26166	0.163885	Pdzk1ip1
ENSMUSG00000081249	11.1359	-1.25996	0.0328136
ENSMUSG00000030790	17.1676	-1.25888	0.0217184	Adm
ENSMUSG00000047067	337.23	-1.25843	1.29e-06	Dusp28
ENSMUSG00000008129	11.0083	-1.25762	0.0217113	4930432K21Rik
ENSMUSG00000044701	218.695	-1.25738	0.0102474	Il27
ENSMUSG00000080870	0.969697	-1.25604	0.461968
ENSMUSG00000085495	1.10186	-1.2545	0.461349
ENSMUSG00000065301	0.61463	-1.25359	0.555311
ENSMUSG00000082806	0.61463	-1.25359	0.555311
ENSMUSG00000029248	3.21358	-1.25358	0.225658	1700023E05Rik
ENSMUSG00000037921	7007.44	-1.25341	8.2e-08	Ddx60
ENSMUSG00000091350	0.717128	-1.25221	0.553449	Vmn2r92
ENSMUSG00000074818	2.35086	-1.2521	0.351357	Pdzd7
ENSMUSG00000080824	0.95234	-1.25202	0.492793
ENSMUSG00000047749	70.0441	-1.25152	8.11e-05	Zc3hav1l
ENSMUSG00000023439	1.31513	-1.25109	0.530945	Gnb3
ENSMUSG00000080968	6.93528	-1.25045	0.12064
ENSMUSG00000061462	1.32737	-1.24983	0.482788	Obscn
ENSMUSG00000031871	35.746	-1.24974	0.00731046	Cdh5
ENSMUSG00000026051	0.962066	-1.2492	0.445553	1500015O10Rik
ENSMUSG00000070056	1762.24	-1.24904	1.5e-07	Mfhas1
ENSMUSG00000022803	1.55676	-1.24825	0.36468	Popdc2
ENSMUSG00000025854	11424	-1.24798	0.00619472	Fam20c
ENSMUSG00000034765	363.5	-1.2479	0.000149241	Dusp5
ENSMUSG00000090293	13.4369	-1.24564	0.0303824
ENSMUSG00000026207	2307.8	-1.24507	0.0011888	Speg
ENSMUSG00000079455	17.7512	-1.24334	0.00943933
ENSMUSG00000026601	7.51479	-1.243	0.0774662
ENSMUSG00000048644	15.5002	-1.24184	0.0228158	Ctxn1
ENSMUSG00000085289	6.52683	-1.2404	0.109035
ENSMUSG00000027832	6.86831	-1.24004	0.0988036	Ptx3
ENSMUSG00000085992	1.6784	-1.23853	0.337805
ENSMUSG00000026536	7230.33	-1.23824	5.69e-12	Mnda
ENSMUSG00000024030	5979.37	-1.2377	0.000888463	Abcg1
ENSMUSG00000021234	32.6755	-1.23586	0.00461867	Fam161b
ENSMUSG00000038729	0.949827	-1.23479	0.450144	Akap2
ENSMUSG00000092874	0.949827	-1.23479	0.450144
ENSMUSG00000060275	1.65853	-1.23458	0.311666	Nrg2
ENSMUSG00000061175	17030.5	-1.23419	0.000108239	Fnip2
ENSMUSG00000041842	8.91422	-1.23405	0.0507283	Fhdc1
ENSMUSG00000004842	2.86216	-1.23237	0.205641	Pou1f1
ENSMUSG00000047786	28.7016	-1.23188	0.0208452	Lix1
ENSMUSG00000055546	5.39223	-1.2317	0.532033	Timd4
ENSMUSG00000041287	0.606207	-1.23115	0.561935	Sox15
ENSMUSG00000045733	0.606207	-1.23115	0.561935	Sprn
ENSMUSG00000077460	0.606207	-1.23115	0.561935
ENSMUSG00000081340	0.606207	-1.23115	0.561935
ENSMUSG00000090402	0.606207	-1.23115	0.561935
ENSMUSG00000051723	0.611325	-1.23087	0.561512
ENSMUSG00000083630	0.611325	-1.23087	0.561512
ENSMUSG00000088437	0.611325	-1.23087	0.561512
ENSMUSG00000044697	0.708705	-1.22986	0.559949
ENSMUSG00000085609	0.708705	-1.22986	0.559949
ENSMUSG00000089493	0.708705	-1.22986	0.559949
ENSMUSG00000091403	0.945219	-1.22914	0.451944
ENSMUSG00000091919	0.945219	-1.22914	0.451944
ENSMUSG00000024912	42.341	-1.22754	0.000424928	Fosl1
ENSMUSG00000087077	4.03359	-1.22586	0.185141
ENSMUSG00000086622	0.941404	-1.22478	0.453363
ENSMUSG00000020913	0.593968	-1.22438	0.625725	Krt24
ENSMUSG00000049265	0.593968	-1.22438	0.625725	Kcnk3
ENSMUSG00000086435	0.593968	-1.22438	0.625725
ENSMUSG00000093277	0.593968	-1.22438	0.625725
ENSMUSG00000036731	0.599086	-1.22414	0.625181	2310002J15Rik
ENSMUSG00000051375	0.599086	-1.22414	0.625181	Pcdh1
ENSMUSG00000074828	0.599086	-1.22414	0.625181
ENSMUSG00000075571	0.599086	-1.22414	0.625181	Defb30
ENSMUSG00000078160	0.599086	-1.22414	0.625181
ENSMUSG00000080940	0.599086	-1.22414	0.625181
ENSMUSG00000084024	0.599086	-1.22414	0.625181
ENSMUSG00000043263	15657.3	-1.22371	4.12e-13	Pyhin1
ENSMUSG00000025207	4.08194	-1.22321	0.186028	Sema4g
ENSMUSG00000084943	22.7555	-1.2232	0.0101419
ENSMUSG00000085621	0.696466	-1.22288	0.622303
ENSMUSG00000087067	0.696466	-1.22288	0.622303
ENSMUSG00000091498	0.696466	-1.22288	0.622303	LOC100047509
ENSMUSG00000051022	0.602391	-1.22133	0.564857	Hs3st1
ENSMUSG00000081395	0.602391	-1.22133	0.564857
ENSMUSG00000024215	0.60751	-1.22107	0.564428	Spdef
ENSMUSG00000048332	0.60751	-1.22107	0.564428	Lhfp
ENSMUSG00000080006	0.60751	-1.22107	0.564428
ENSMUSG00000088689	0.60751	-1.22107	0.564428
ENSMUSG00000031748	1.196	-1.22083	0.479825	Gnao1
ENSMUSG00000058046	195.06	-1.22056	0.00690562	4933430I17Rik
ENSMUSG00000090329	6.88781	-1.22023	0.0901123
ENSMUSG00000024042	177.967	-1.22018	0.00117778	Sik1
ENSMUSG00000028358	45.7369	-1.22018	1.19e-05	Zfp618
ENSMUSG00000054580	43.0033	-1.21958	0.00530799	Pla2r1
ENSMUSG00000087275	1330.84	-1.2195	2.37e-05
ENSMUSG00000071478	10.276	-1.21921	0.103603	Hist1h2ao
ENSMUSG00000039200	79.1946	-1.21907	2.58e-05	Atf7ip2
ENSMUSG00000030208	2410.96	-1.21829	0.000131846	Emp1
ENSMUSG00000045942	5.21624	-1.21797	0.180468	BC049762
ENSMUSG00000070883	184.667	-1.21732	2.01e-06	4930578N16Rik
ENSMUSG00000020381	15.1224	-1.21679	0.00845436	3010026O09Rik
ENSMUSG00000045005	348.948	-1.21676	2.58e-06	Fzd5
ENSMUSG00000038007	16.2668	-1.21579	0.00804674	Acer2
ENSMUSG00000029095	71.0582	-1.21506	0.000125774	Ablim2
ENSMUSG00000022408	728.926	-1.21395	0.00101311	Fam83f
ENSMUSG00000092098	3.11494	-1.21323	0.176734
ENSMUSG00000022518	10.441	-1.21219	0.14144	4930562C15Rik
ENSMUSG00000019891	2.31655	-1.21214	0.370841	Dcbld1
ENSMUSG00000029126	2.23431	-1.2119	0.462809	Nsg1
ENSMUSG00000087838	1.93328	-1.21144	0.31525
ENSMUSG00000053693	14.3378	-1.21085	0.0414188	Mast1
ENSMUSG00000024682	0.93298	-1.21025	0.47667	Gif
ENSMUSG00000022240	314.008	-1.209	1.92e-09	Ctnnd2
ENSMUSG00000090582	52.6327	-1.20766	0.000958446
ENSMUSG00000091828	12.6238	-1.20651	0.0211883
ENSMUSG00000039997	8795.92	-1.20626	3.25e-09	Ifi203
ENSMUSG00000085879	7.09579	-1.20582	0.155146
ENSMUSG00000044362	2.9563	-1.20472	0.303779	Ccdc89
ENSMUSG00000034997	63.9782	-1.20407	0.00294033	Htr2a
ENSMUSG00000043740	2187.06	-1.20394	0.000369182	B430306N03Rik
ENSMUSG00000030433	1.92104	-1.2031	0.317255	Sbk2
ENSMUSG00000045672	22.6403	-1.20298	0.0944686	Col27a1
ENSMUSG00000024401	5747.16	-1.20194	0.00113697	Tnf
ENSMUSG00000023047	2.37116	-1.20162	0.396824	Amhr2
ENSMUSG00000052485	487.291	-1.2001	3.51e-09	Tmem171
ENSMUSG00000025877	18058.5	-1.19962	3.59e-05	Hk3
ENSMUSG00000040855	284.337	-1.19928	0.00954066	Reps2
ENSMUSG00000025932	61.215	-1.19825	0.0012927	Eya1
ENSMUSG00000084844	6.63214	-1.19674	0.0902366
ENSMUSG00000078190	23.5954	-1.19542	0.00964833
ENSMUSG00000037386	5.67746	-1.1941	0.136797	Rims2
ENSMUSG00000032623	1.16691	-1.19398	0.469703	Oas1d
ENSMUSG00000044641	2.32058	-1.19189	0.353639	Pard6b
ENSMUSG00000030329	18.2577	-1.19092	0.0309103	C530028O21Rik
ENSMUSG00000054000	1378.49	-1.18703	2.31e-05	Tusc1
ENSMUSG00000006310	35.9043	-1.18688	0.00727903	Zbtb32
ENSMUSG00000034898	99.4902	-1.18646	0.0826689	Filip1
ENSMUSG00000004347	2.75679	-1.18552	0.261057	Pde1c
[truncated: 35,311 more rows]

## Sheet: IL4
	baseMean	log2FoldChange	pvalue	Symbol
ENSMUSG00000033770	33.4725	-8.09084	1.41923e-10	Clcnka
ENSMUSG00000061897	8.66118	-6.13653	NA
ENSMUSG00000043301	3.56019	-4.84973	0.00140469	Kcnj6
ENSMUSG00000038894	642.8	-4.58063	1.86633e-16	Irs2
ENSMUSG00000024437	136.498	-4.51884	0.000124325
ENSMUSG00000009185	994.719	-4.43629	1.39315e-05	Ccl8
ENSMUSG00000051906	2.56625	-4.37422	0.0632859	Cd209f
ENSMUSG00000017737	581.605	-4.33464	0.00113135	Mmp9
ENSMUSG00000057933	2.03328	-4.0435	0.0486711	Gsta2
ENSMUSG00000020695	2.02316	-4.01764	0.0191975	Mrc2
ENSMUSG00000039607	1.91173	-3.9542	0.0647301	Rbms3
ENSMUSG00000023046	1.88067	-3.93134	0.0110246	Igfbp6
ENSMUSG00000022986	1.85047	-3.89948	0.0498982	Krt75
ENSMUSG00000088948	1.78977	-3.87723	0.0186129
ENSMUSG00000048544	1.7176	-3.80645	0.0216238
ENSMUSG00000025083	1.69831	-3.76997	0.0228988	Afap1l2
ENSMUSG00000043110	1.56108	-3.67596	0.0392936	Lrrn4
ENSMUSG00000031549	3.25763	-3.67205	0.00921141	Ido2
ENSMUSG00000026390	187.107	-3.62559	0.00701	Marco
ENSMUSG00000089633	1.54083	-3.62392	0.0866292
ENSMUSG00000087327	1.43075	-3.55282	0.0475052
ENSMUSG00000086925	1.35903	-3.46807	0.0391434
ENSMUSG00000085847	1.34331	-3.45515	0.0592665
ENSMUSG00000000805	2.79017	-3.43662	0.0436005	Car4
ENSMUSG00000085212	1.26281	-3.35434	0.0498581
ENSMUSG00000064612	1.25014	-3.34316	0.0503411
ENSMUSG00000058186	2.5313	-3.33363	0.0367519	Gm13242
ENSMUSG00000077457	1.23923	-3.33203	0.103832
ENSMUSG00000058441	1.22739	-3.32454	0.0647728	Panx2
ENSMUSG00000041293	1.20557	-3.30344	0.0708663	Gpr110
ENSMUSG00000083623	2.44315	-3.25232	0.121436
ENSMUSG00000056359	1.16659	-3.23579	0.121791
ENSMUSG00000068480	1.13995	-3.20907	0.162406
ENSMUSG00000050276	1.13293	-3.20127	0.141085	Mrgprg
ENSMUSG00000057696	1.13034	-3.19626	0.126192
ENSMUSG00000049971	1.12729	-3.1947	0.164439	Glt1d1
ENSMUSG00000007122	1.12332	-3.18867	0.127067	Casq1
ENSMUSG00000030359	2.37374	-3.1701	0.0320982	Pzp
ENSMUSG00000037260	5813.06	-3.16946	2.27429e-248	Hgsnat
ENSMUSG00000084497	4.1676	-3.16404	0.0117584
ENSMUSG00000026497	1.09363	-3.15778	0.169893	Mixl1
ENSMUSG00000049556	1.11235	-3.1513	0.152641	Lingo1
ENSMUSG00000084678	1.08351	-3.10866	0.104228
ENSMUSG00000043282	1.06427	-3.08789	0.095007	Gm5531
ENSMUSG00000070873	1.06427	-3.08789	0.095007	Lilra5
ENSMUSG00000056553	1.04985	-3.07201	0.0964194	Ptprn2
ENSMUSG00000042306	1.02276	-3.04596	0.167404	S100a14
ENSMUSG00000064648	1.01794	-3.03933	0.0914642
ENSMUSG00000072688	1.01443	-3.0378	0.158719
ENSMUSG00000005883	0.998705	-3.02149	0.109789	Spo11
ENSMUSG00000092077	0.998705	-3.02149	0.109789	Olfr101
ENSMUSG00000072766	0.982526	-3.00289	0.11556	NA
ENSMUSG00000028539	1.00828	-3.00246	0.199641	Artn
ENSMUSG00000085460	0.950622	-2.9633	0.169882
ENSMUSG00000031494	0.948866	-2.95966	0.187352	Cd209a
ENSMUSG00000039691	1.96587	-2.94353	0.068133	Tspan10
ENSMUSG00000088254	0.957136	-2.9367	0.191761
ENSMUSG00000070337	0.944469	-2.91969	0.194509	Gpr179
ENSMUSG00000044548	1.95223	-2.91116	0.0975769	Dact1
ENSMUSG00000032532	0.942713	-2.90881	0.133998	Cck
ENSMUSG00000045095	0.926989	-2.90367	0.297387	Magi1
ENSMUSG00000034881	0.931292	-2.90044	0.423627	Tbxa2r
ENSMUSG00000029909	0.925233	-2.89648	0.202586	Prss37
ENSMUSG00000068227	0.925233	-2.89648	0.202586	Il2rb
ENSMUSG00000010476	0.923477	-2.89311	0.18859	Ebf3
ENSMUSG00000041616	0.923477	-2.89311	0.18859	Nppa
ENSMUSG00000064853	1.96948	-2.89002	0.0587077
ENSMUSG00000038298	1.91552	-2.88658	0.0637748	Pdzk1
ENSMUSG00000089816	1.87627	-2.88286	0.0984674
ENSMUSG00000032068	1.86919	-2.85996	0.0650915	1600029D21Rik
ENSMUSG00000031189	0.896386	-2.85305	0.131936	Aff2
ENSMUSG00000084975	0.891573	-2.85262	0.210315
ENSMUSG00000085880	0.889817	-2.85016	0.206578
ENSMUSG00000026576	0.888061	-2.8478	0.211166	Atp1b1
ENSMUSG00000028979	1.84386	-2.8448	0.0630145	Masp2
ENSMUSG00000029797	0.875394	-2.83046	0.144475	LOC100505089
ENSMUSG00000038209	0.875394	-2.83046	0.144475	Itln1
ENSMUSG00000064469	3.57207	-2.8283	0.0316455
ENSMUSG00000079436	0.864483	-2.81632	0.146389	Kcnj13
ENSMUSG00000044719	0.861426	-2.80982	0.331615	E230025N22Rik
ENSMUSG00000058626	18.1845	-2.80426	NA	Capn11
ENSMUSG00000079168	0.867485	-2.79372	0.324228	Cd209g
ENSMUSG00000034394	0.839978	-2.78121	0.239656	Lif
ENSMUSG00000092926	0.829067	-2.76768	0.21036
ENSMUSG00000077416	1.76206	-2.76392	0.0786745
ENSMUSG00000040380	1.74763	-2.75456	0.0763257	Cbln3
ENSMUSG00000093063	3.06147	-2.74998	0.0496595
ENSMUSG00000017002	260.13	-2.7415	0.0191916	Slpi
ENSMUSG00000030020	3.21512	-2.73983	0.0633969	Prickle2
ENSMUSG00000025172	0.833825	-2.73231	0.23895	Ankrd2
ENSMUSG00000091020	0.80022	-2.71464	0.33422
ENSMUSG00000087397	0.821158	-2.71283	0.242661
ENSMUSG00000092110	0.821158	-2.71283	0.242661
ENSMUSG00000054763	0.819402	-2.70115	0.184626	Defb42
ENSMUSG00000029372	51.8019	-2.69887	0.0303387	Ppbp
ENSMUSG00000054892	0.806735	-2.69045	0.246989	Txk
ENSMUSG00000085768	0.806735	-2.69045	0.246989
ENSMUSG00000022759	2.9819	-2.6861	0.045608	4930451C15Rik
ENSMUSG00000064389	0.798409	-2.68066	0.24917
ENSMUSG00000069554	0.789254	-2.66613	0.252034
ENSMUSG00000021567	0.787498	-2.65739	0.182131	Nkd2
ENSMUSG00000062991	21.3505	-2.65431	0.00251495	Nrg1
ENSMUSG00000034911	0.774831	-2.64272	0.245712	Ushbp1
ENSMUSG00000038552	0.771319	-2.63727	0.246801	Fndc4
ENSMUSG00000048230	0.771319	-2.63727	0.246801	Fbxo43
ENSMUSG00000064901	0.771319	-2.63727	0.246801
ENSMUSG00000015533	0.766505	-2.63329	0.258935	Itga2
ENSMUSG00000083093	0.764749	-2.63076	0.273781
ENSMUSG00000093306	0.760408	-2.62009	0.261341
ENSMUSG00000083382	0.755594	-2.61523	0.199688
ENSMUSG00000092202	0.755594	-2.61523	0.199688
ENSMUSG00000059562	0.753838	-2.61263	0.189905	Ccdc154
ENSMUSG00000091026	0.753838	-2.61263	0.189905
ENSMUSG00000000486	0.752082	-2.61011	0.200604	2001-09-01
ENSMUSG00000087049	0.752082	-2.61011	0.200604
ENSMUSG00000042251	1.61993	-2.60937	0.157911	Pm20d1
ENSMUSG00000088869	0.750326	-2.6072	0.278751
ENSMUSG00000083974	1.61641	-2.59634	0.113006
ENSMUSG00000081169	0.739415	-2.59138	0.193586
ENSMUSG00000081730	0.739415	-2.59138	0.193586
ENSMUSG00000085857	0.739415	-2.59138	0.193586
ENSMUSG00000050347	1.58627	-2.57623	0.1197
ENSMUSG00000079298	0.726748	-2.57181	0.207522	Klrb1b
ENSMUSG00000051748	0.744173	-2.56747	0.390992	1100001G20Rik
ENSMUSG00000024771	1.56879	-2.567	0.137113	Lipk
ENSMUSG00000093155	0.742417	-2.5643	0.391738
ENSMUSG00000022501	0.721935	-2.56394	0.27377	Prm1
ENSMUSG00000083360	1.55825	-2.56205	0.185646
ENSMUSG00000083817	0.720178	-2.56108	0.274391
ENSMUSG00000022425	3.14162	-2.55408	0.0946336	Enpp2
ENSMUSG00000036744	0.707511	-2.54093	0.267383	Olfr701
ENSMUSG00000039760	0.707511	-2.54093	0.267383	Il22ra2
ENSMUSG00000060962	1.59891	-2.53794	0.121645	Dmkn
ENSMUSG00000078091	1.57856	-2.53766	0.118625
ENSMUSG00000092977	0.705755	-2.53701	0.279628
ENSMUSG00000024774	1.51368	-2.52407	0.134767	Ankrd22
ENSMUSG00000041789	1.55451	-2.52332	0.184818
ENSMUSG00000031845	0.712269	-2.50959	0.394338	Bcmo1
ENSMUSG00000055109	0.712269	-2.50959	0.394338
ENSMUSG00000021098	5.462	-2.50479	0.0666305	4930447C04Rik
ENSMUSG00000080824	1.52002	-2.49532	0.144218
ENSMUSG00000021319	0.682177	-2.48596	0.396773	Sfrp4
ENSMUSG00000031364	0.682177	-2.48596	0.396773	Grpr
ENSMUSG00000067149	1.45644	-2.48142	0.129763	Igj
ENSMUSG00000082812	0.678665	-2.47945	0.398401
ENSMUSG00000048826	2.97022	-2.47851	0.0787637	Dact2
ENSMUSG00000087066	1.53523	-2.4757	0.183807
ENSMUSG00000021765	0.697846	-2.47204	0.313464	Fst
ENSMUSG00000047822	0.69609	-2.4689	0.314177	Gm6484
ENSMUSG00000045392	1.4785	-2.45512	0.194946	Olfr1033
ENSMUSG00000027524	0.683423	-2.45454	0.407702	Edn3
ENSMUSG00000031443	722.273	-2.4533	1.29193e-87	F7
ENSMUSG00000044005	2.66552	-2.4443	0.0592199	Gls2
ENSMUSG00000065873	1.45944	-2.44135	0.144496
ENSMUSG00000055446	0.675097	-2.44102	0.411284
ENSMUSG00000024427	0.678609	-2.43944	0.311004	Spry4
ENSMUSG00000083014	0.678609	-2.43944	0.311004
ENSMUSG00000089057	0.678609	-2.43944	0.311004
ENSMUSG00000091506	0.678609	-2.43944	0.311004
ENSMUSG00000062629	3.95526	-2.43711	0.0285212	Olfr114
ENSMUSG00000092035	10.9568	-2.43467	0.000761067	Peg10
ENSMUSG00000062773	1.42929	-2.41665	0.136016	Tex101
ENSMUSG00000082201	0.665942	-2.41604	0.316371
ENSMUSG00000092447	0.665942	-2.41604	0.316371
ENSMUSG00000078010	0.66243	-2.40964	0.317863
ENSMUSG00000085341	1.48392	-2.40672	0.142401
ENSMUSG00000044216	0.664186	-2.40588	0.250846	Kcnj4
ENSMUSG00000052482	0.664186	-2.40588	0.250846
ENSMUSG00000081238	0.664186	-2.40588	0.250846
ENSMUSG00000087405	0.664186	-2.40588	0.250846
ENSMUSG00000051591	1.45876	-2.40459	0.135864	Olfr697
ENSMUSG00000093263	1.47384	-2.40185	0.153364
ENSMUSG00000062007	1.43952	-2.39182	0.137415	Hsh2d
ENSMUSG00000042377	0.648462	-2.39094	0.434307	Fam83g
ENSMUSG00000093016	0.651519	-2.38912	0.322645
ENSMUSG00000025064	0.649763	-2.38588	0.323412	Col17a1
ENSMUSG00000082888	0.649763	-2.38588	0.323412
ENSMUSG00000074127	2.5706	-2.38486	0.0886193	Cmtm2a
ENSMUSG00000084002	1.45026	-2.38146	0.137815
ENSMUSG00000028804	1.42379	-2.3811	0.172914
ENSMUSG00000026697	0.64495	-2.38093	0.324957	Myoc
ENSMUSG00000091724	0.641437	-2.37682	0.437839
ENSMUSG00000073591	2.42434	-2.37124	0.11272	Pcdhb22
ENSMUSG00000042784	1.39864	-2.36558	0.217353	Muc1
ENSMUSG00000086514	1.42751	-2.36464	0.158278
ENSMUSG00000086428	0.634039	-2.36029	0.340163
ENSMUSG00000020734	1.42621	-2.35947	0.285975	Grin2c
ENSMUSG00000021214	3.44217	-2.35787	0.126145	Akr1c18
ENSMUSG00000044165	0.630526	-2.3528	0.262597	Bcl2l15
ENSMUSG00000047502	0.630526	-2.3528	0.262597	Heatr8
ENSMUSG00000085799	0.630526	-2.3528	0.262597
ENSMUSG00000086481	0.630526	-2.3528	0.262597
ENSMUSG00000089369	0.630526	-2.3528	0.262597
ENSMUSG00000089648	0.630526	-2.3528	0.262597
ENSMUSG00000022026	0.62877	-2.35032	0.342589	Olfm4
ENSMUSG00000085584	0.62877	-2.35032	0.342589	Rgag1
ENSMUSG00000044667	2.37676	-2.34337	0.0871479	D3Bwg0562e
ENSMUSG00000081004	2.55952	-2.34316	0.0791444
ENSMUSG00000037071	505.613	-2.34008	0.00215562	Scd1
ENSMUSG00000090095	0.619616	-2.33247	0.336588
ENSMUSG00000091786	0.619616	-2.33247	0.336588
ENSMUSG00000045114	0.617859	-2.33048	0.267533	Prrt2
ENSMUSG00000058831	0.617859	-2.33048	0.267533	Opn1sw
ENSMUSG00000081492	2.46086	-2.3257	0.14918
ENSMUSG00000041205	1.36304	-2.32538	0.206935	Map6d1
ENSMUSG00000024389	0.614802	-2.32412	0.451336	NA
ENSMUSG00000023151	0.613046	-2.32073	0.442077	Lrrc69
ENSMUSG00000063430	0.61129	-2.31708	0.443017	Wscd2
ENSMUSG00000081475	1.35407	-2.3151	0.183985
ENSMUSG00000037600	0.609534	-2.31311	0.454143	1810019J16Rik
ENSMUSG00000082322	0.609534	-2.31311	0.454143
ENSMUSG00000080851	0.620861	-2.30865	0.536668
ENSMUSG00000092021	9.89647	-2.30591	0.00257691
ENSMUSG00000084641	0.605192	-2.304	0.353942
ENSMUSG00000092541	0.605192	-2.304	0.353942
ENSMUSG00000013083	0.600379	-2.29869	0.355671	2200002J24Rik
ENSMUSG00000026888	0.600379	-2.29869	0.355671	Grb14
ENSMUSG00000025370	0.602135	-2.29716	0.458188	Cdh9
ENSMUSG00000087691	1.37373	-2.28317	0.317259
ENSMUSG00000088964	0.595111	-2.28222	0.462026
ENSMUSG00000047658	1.36253	-2.28184	0.174571	Gal3st3
ENSMUSG00000089780	2.68416	-2.28029	0.145418
ENSMUSG00000089902	1.35468	-2.27916	0.237183
ENSMUSG00000088437	1.36671	-2.27116	0.22261
ENSMUSG00000070331	0.585956	-2.27086	0.352347	Qrich2
ENSMUSG00000074280	6.11813	-2.24218	0.00882262
ENSMUSG00000045378	0.571533	-2.24062	0.370425	Pxt1
ENSMUSG00000064272	0.571533	-2.24062	0.370425	Gpbar1
ENSMUSG00000081733	0.571533	-2.24062	0.370425
ENSMUSG00000085495	0.571533	-2.24062	0.370425
ENSMUSG00000086765	1.26317	-2.23409	0.233155
ENSMUSG00000086407	1.32565	-2.2319	0.217554
ENSMUSG00000048217	0.588958	-2.22855	0.477426	Nags
ENSMUSG00000082245	0.588958	-2.22855	0.477426
ENSMUSG00000091438	1.32038	-2.22729	0.194965
ENSMUSG00000000903	0.569776	-2.22726	0.466375	Vpreb3
ENSMUSG00000050122	0.569776	-2.22726	0.466375
ENSMUSG00000087828	0.569776	-2.22726	0.466375
ENSMUSG00000079428	0.587201	-2.2246	0.47843	Tceal7
ENSMUSG00000085886	0.587201	-2.2246	0.47843
ENSMUSG00000025196	2.1974	-2.22089	0.16021	Cpn1
ENSMUSG00000024653	3.52829	-2.21966	0.0686611	Scgb1a1
ENSMUSG00000086794	2.44881	-2.21965	0.11164
ENSMUSG00000086083	1.31122	-2.2181	0.203277
ENSMUSG00000027562	255.707	-2.21474	0.0158086	Car2
ENSMUSG00000086527	7.01418	-2.20431	0.0109606
ENSMUSG00000078197	0.558866	-2.20173	0.482836
ENSMUSG00000092190	4.53997	-2.20019	0.0395987
ENSMUSG00000073530	0.574534	-2.19543	0.485843	Pappa2
ENSMUSG00000027748	4.86153	-2.1922	0.0214131	Trpc4
ENSMUSG00000091666	1.25546	-2.18749	0.202596
ENSMUSG00000031972	1.28731	-2.17705	0.255919	Acta1
ENSMUSG00000046971	1.31071	-2.17676	0.254546	Pla2g4f
ENSMUSG00000085720	1.19409	-2.1684	0.240292
ENSMUSG00000087966	2.22086	-2.16515	0.118107
ENSMUSG00000023274	9.94723	-2.16499	0.00523629	Cd4
ENSMUSG00000073414	1.25787	-2.16227	0.260639	AU023871
ENSMUSG00000003665	0.557054	-2.15698	0.48918	Has1
ENSMUSG00000081689	0.557054	-2.15698	0.48918
ENSMUSG00000024810	3.96809	-2.15616	0.186979	Il33
ENSMUSG00000043873	8.2236	-2.15555	0.00539319	Chi3l7
ENSMUSG00000060176	1.18143	-2.15438	0.248136	Kif27
ENSMUSG00000083245	0.553542	-2.14877	0.491326
ENSMUSG00000088615	0.553542	-2.14877	0.491326
ENSMUSG00000092545	0.553542	-2.14877	0.491326
ENSMUSG00000086216	2.25401	-2.14811	0.115994
ENSMUSG00000043618	9.65193	-2.14278	0.0782246
ENSMUSG00000074240	0.555298	-2.14223	0.402305	Cib3
ENSMUSG00000081282	0.555298	-2.14223	0.402305
ENSMUSG00000083473	0.555298	-2.14223	0.402305
ENSMUSG00000088298	0.555298	-2.14223	0.402305
ENSMUSG00000040125	1.19709	-2.12068	0.217917	Gpr26
ENSMUSG00000062687	0.542631	-2.11363	0.409779	Gm6531
ENSMUSG00000085539	0.542631	-2.11363	0.409779
ENSMUSG00000089389	0.542631	-2.11363	0.409779
ENSMUSG00000046652	0.540875	-2.10972	0.410816	Tas2r143
ENSMUSG00000050473	0.540875	-2.10972	0.410816	Slc35d3
ENSMUSG00000086625	0.540875	-2.10972	0.410816
ENSMUSG00000074847	1.2248	-2.10944	0.264268
ENSMUSG00000092171	1.25172	-2.107	0.216925
ENSMUSG00000090490	2.18488	-2.1064	0.182949
ENSMUSG00000029658	1.236	-2.09983	0.28724	Wdr95
ENSMUSG00000091222	1.16695	-2.09432	0.236512
ENSMUSG00000093110	1.16695	-2.09432	0.236512
ENSMUSG00000087411	1.23424	-2.094	0.232945
ENSMUSG00000081077	0.528208	-2.08735	0.507421
ENSMUSG00000089253	0.528208	-2.08735	0.507421
ENSMUSG00000064710	0.52515	-2.08366	0.515281
ENSMUSG00000048473	1.19816	-2.08247	0.27467	Gm766
ENSMUSG00000045667	1.15252	-2.07821	0.22581	Smtnl2
ENSMUSG00000019767	0.523394	-2.07478	0.420558	Gm221
ENSMUSG00000028782	0.523394	-2.07478	0.420558	Bai2
ENSMUSG00000063296	0.523394	-2.07478	0.420558	Tmem117
ENSMUSG00000078291	0.523394	-2.07478	0.420558	Gm3940
ENSMUSG00000028386	0.521638	-2.0708	0.421635	Slc46a2
ENSMUSG00000041566	0.521638	-2.0708	0.421635	Tssk1
ENSMUSG00000086549	0.521638	-2.0708	0.421635
ENSMUSG00000088007	0.521638	-2.0708	0.421635
ENSMUSG00000089879	0.521638	-2.0708	0.421635
ENSMUSG00000087596	0.519882	-2.07071	0.518681
ENSMUSG00000091471	0.519882	-2.07071	0.518681
ENSMUSG00000061336	3.24055	-2.06527	0.0671486	Olfr116
ENSMUSG00000020447	1.18198	-2.0633	0.226161	Npc1l1
ENSMUSG00000031294	1.18023	-2.06157	0.226487
ENSMUSG00000081559	1.18023	-2.06157	0.226487
ENSMUSG00000055170	1.19941	-2.05894	0.375842	Ifng
ENSMUSG00000088695	1.17366	-2.05835	0.24115
ENSMUSG00000060416	1.19531	-2.05621	0.256412
ENSMUSG00000046999	1.12543	-2.04946	0.28477	1110032F04Rik
ENSMUSG00000073418	17.429	-2.04918	0.000850018	C4b
ENSMUSG00000055717	1.19097	-2.04823	0.241672	Slain1
ENSMUSG00000024304	0.510727	-2.04519	0.428539	Cdh2
ENSMUSG00000052819	0.510727	-2.04519	0.428539	Best2
ENSMUSG00000060445	0.510727	-2.04519	0.428539	Sycp2
ENSMUSG00000080795	0.510727	-2.04519	0.428539
ENSMUSG00000086836	0.510727	-2.04519	0.428539
ENSMUSG00000033191	3.0763	-2.04351	0.156356	Tie1
ENSMUSG00000024998	0.508971	-2.03906	0.358438	Plce1
ENSMUSG00000031698	0.508971	-2.03906	0.358438	Mylk3
ENSMUSG00000051368	0.508971	-2.03906	0.358438
ENSMUSG00000079225	0.508971	-2.03906	0.358438
ENSMUSG00000086186	0.508971	-2.03906	0.358438
ENSMUSG00000091104	0.508971	-2.03906	0.358438
ENSMUSG00000091177	0.508971	-2.03906	0.358438
ENSMUSG00000092867	0.508971	-2.03906	0.358438
ENSMUSG00000004894	0.507215	-2.0371	0.430756	Hapln2
ENSMUSG00000020928	0.507215	-2.0371	0.430756	Higd1b
ENSMUSG00000093316	0.507215	-2.0371	0.430756
ENSMUSG00000065026	1.17173	-2.03276	0.23084
ENSMUSG00000029167	1.10444	-2.03239	0.23473	Ppargc1a
ENSMUSG00000091906	1.17056	-2.02118	0.384712
ENSMUSG00000004864	1.09177	-2.01751	0.251906	Mapk13
ENSMUSG00000029061	3.93168	-2.01717	0.0588214	Mmp23
ENSMUSG00000022790	30.5936	-2.01497	0.000673432	Igsf11
ENSMUSG00000088069	2.1209	-2.01392	0.147735
ENSMUSG00000080662	0.496304	-2.01103	0.437885
ENSMUSG00000081185	0.496304	-2.01103	0.437885
ENSMUSG00000087616	0.496304	-2.01103	0.437885
ENSMUSG00000089736	7.123	-2.01052	0.0120835	Gm14378
ENSMUSG00000060093	1.12909	-2.01003	0.284938	LOC100862646
ENSMUSG00000074912	1.12909	-2.01003	0.284938
ENSMUSG00000042515	0.494548	-2.00692	0.439028	Mum1l1
ENSMUSG00000065414	0.494548	-2.00692	0.439028
ENSMUSG00000044296	0.493247	-2.00499	0.592889	Zfp879
ENSMUSG00000086827	1.16399	-2.00231	0.316375
ENSMUSG00000082090	0.491491	-2.0018	0.53714
ENSMUSG00000023232	5.55763	-1.9995	0.192699	Serinc2
ENSMUSG00000067919	0.489734	-1.99749	0.532001	Rex2
ENSMUSG00000073774	0.489734	-1.99749	0.532001	Kncn
ENSMUSG00000078926	0.489734	-1.99749	0.532001	Cdc20b
ENSMUSG00000088372	0.489734	-1.99749	0.532001
ENSMUSG00000021721	0.487978	-1.99275	0.53955	Htr1a
ENSMUSG00000085797	0.487978	-1.99275	0.53955
ENSMUSG00000091794	0.487978	-1.99275	0.53955	Vmn2r18
ENSMUSG00000089281	2.34651	-1.99168	0.265099
ENSMUSG00000028332	0.486222	-1.98623	0.596445	Hemgn
ENSMUSG00000081086	1.10744	-1.97749	0.283415
ENSMUSG00000022483	1.17474	-1.97644	0.279775	Col2a1
ENSMUSG00000091371	4.84059	-1.97637	0.0318446
ENSMUSG00000016283	92.0415	-1.97103	2.16573e-05	H2-M2
ENSMUSG00000056875	0.477067	-1.97022	0.449771
ENSMUSG00000070385	0.477067	-1.97022	0.449771	Ampd1
ENSMUSG00000082901	0.477067	-1.97022	0.449771
ENSMUSG00000086967	0.477067	-1.97022	0.449771
ENSMUSG00000089048	0.477067	-1.97022	0.449771
ENSMUSG00000092712	0.477067	-1.97022	0.449771
ENSMUSG00000048583	0.478823	-1.96842	0.545996	Igf2
ENSMUSG00000066667	2.24373	-1.96745	0.175832
ENSMUSG00000081242	1.13385	-1.96657	0.320072
ENSMUSG00000005360	0.475311	-1.96602	0.45096	Slc1a3
ENSMUSG00000082127	0.475311	-1.96602	0.45096
ENSMUSG00000082382	0.475311	-1.96602	0.45096
ENSMUSG00000091390	0.475311	-1.96602	0.45096
ENSMUSG00000093190	0.475311	-1.96602	0.45096
ENSMUSG00000064597	1.08821	-1.96321	0.313653
ENSMUSG00000089657	0.473555	-1.95453	0.549709
ENSMUSG00000093075	0.473555	-1.95453	0.549709
ENSMUSG00000086570	2.01558	-1.95366	0.174078
ENSMUSG00000049721	1.12118	-1.95048	0.32371	Gal3st1
ENSMUSG00000087237	2.00901	-1.9461	0.212363
ENSMUSG00000089429	1.07554	-1.94013	0.278191
ENSMUSG00000029603	1.11942	-1.93957	0.275594	Dtx1
ENSMUSG00000084892	2.04392	-1.93733	0.178262
ENSMUSG00000075270	5.36622	-1.93583	0.0440347	Pde11a
ENSMUSG00000024784	0.462644	-1.93473	0.459812	Gpha2
ENSMUSG00000033149	0.462644	-1.93473	0.459812	Phldb2
ENSMUSG00000037990	0.462644	-1.93473	0.459812	Sh3rf3
ENSMUSG00000079710	0.462644	-1.93473	0.459812	Tcte3
ENSMUSG00000091306	0.462644	-1.93473	0.459812
ENSMUSG00000063954	2.1865	-1.93178	0.187021	Hist2h2aa1
ENSMUSG00000030117	276.484	-1.93086	1.90949e-09	Gdf3
ENSMUSG00000031523	0.4644	-1.93012	0.550173	Dlc1
ENSMUSG00000077789	0.4644	-1.93012	0.550173
ENSMUSG00000081046	0.4644	-1.93012	0.550173
ENSMUSG00000085133	0.4644	-1.93012	0.550173
ENSMUSG00000089392	0.4644	-1.93012	0.550173
ENSMUSG00000090769	0.4644	-1.93012	0.550173
ENSMUSG00000040197	1.10019	-1.92603	0.318685	Cd209e
ENSMUSG00000070246	1.09667	-1.92313	0.334703
ENSMUSG00000027954	3.15268	-1.92305	0.127546	Efna1
ENSMUSG00000025467	1.12841	-1.92243	0.277927	Prap1
ENSMUSG00000053121	1.12841	-1.92243	0.277927
ENSMUSG00000077530	0.460888	-1.9207	0.552731
ENSMUSG00000080468	0.460888	-1.9207	0.552731
ENSMUSG00000084419	0.460888	-1.9207	0.552731
ENSMUSG00000092415	0.460888	-1.9207	0.552731
ENSMUSG00000093100	0.460888	-1.9207	0.552731
ENSMUSG00000034112	1.11268	-1.91325	0.335224	Atp2c2
ENSMUSG00000082383	1.91777	-1.9083	0.209012
ENSMUSG00000039851	24.747	-1.90512	0.00806161	4932438H23Rik
ENSMUSG00000083953	1.08225	-1.90451	0.339077
ENSMUSG00000083006	1.04188	-1.90352	0.276861
ENSMUSG00000002459	1.04012	-1.90253	0.286721	Rgs20
ENSMUSG00000092413	4.71834	-1.89336	0.0364303	Olfr115
ENSMUSG00000041324	28.6146	-1.89242	0.0110099	Inhba
ENSMUSG00000049799	1.96744	-1.89227	0.191994	Lrrc19
ENSMUSG00000040276	4.93294	-1.89213	0.038376	Pacsin1
ENSMUSG00000064580	0.449977	-1.88987	0.567009
ENSMUSG00000080054	0.449977	-1.88987	0.567009
ENSMUSG00000081251	0.449977	-1.88987	0.567009
ENSMUSG00000047938	1.09651	-1.88854	0.275958
ENSMUSG00000039457	1.02264	-1.88737	0.342452	Ppl
ENSMUSG00000073675	1.77684	-1.88712	0.221006
ENSMUSG00000019828	0.465646	-1.88619	0.615557	Grm1
ENSMUSG00000020651	0.465646	-1.88619	0.615557	Slc26a4
ENSMUSG00000064857	0.465646	-1.88619	0.615557
ENSMUSG00000046318	27.2087	-1.88503	0.00499362	Ccbe1
ENSMUSG00000085154	6.17049	-1.88418	0.0739764
ENSMUSG00000020723	1.01349	-1.87537	0.366499	Cacng4
ENSMUSG00000077734	5.634	-1.87334	0.0274814
ENSMUSG00000051397	1.01479	-1.87248	0.29357	Tacstd2
ENSMUSG00000074854	1.93814	-1.86929	0.232827	Gm8290
ENSMUSG00000061115	1.00822	-1.86896	0.294605
ENSMUSG00000018907	1.93157	-1.86888	0.197968	Alox12e
ENSMUSG00000079355	11.6835	-1.86864	0.0196337	Ccrl1
ENSMUSG00000051228	2.07338	-1.8639	0.177104	Nyx
ENSMUSG00000086322	1.00212	-1.85696	0.354243
ENSMUSG00000029843	1.00037	-1.85469	0.354807	Slc13a4
ENSMUSG00000090334	0.993796	-1.85192	0.298607
ENSMUSG00000051401	1.05979	-1.84824	0.425798	Kctd16
ENSMUSG00000090186	27.7623	-1.84751	0.0101208
ENSMUSG00000024743	34.247	-1.84711	0.00358275	Syt7
ENSMUSG00000040026	3053.93	-1.84693	0.125703	Saa3
ENSMUSG00000070047	1.93809	-1.83432	0.200224	Fat1
ENSMUSG00000084379	1.0202	-1.83051	0.352692
ENSMUSG00000091898	1.0401	-1.82423	0.374029	Tnnc1
ENSMUSG00000080573	2.85121	-1.82381	0.103432
ENSMUSG00000088108	1.03576	-1.82058	0.315789
ENSMUSG00000090940	1.0141	-1.81831	0.360195
ENSMUSG00000024044	5.66534	-1.81783	0.0488899	Epb4.1l3
ENSMUSG00000093245	0.971047	-1.81609	0.455636
ENSMUSG00000046275	1.00753	-1.81515	0.345245	Tusc5
ENSMUSG00000079845	39.801	-1.80477	0.00324113	Xlr4a
ENSMUSG00000047678	1.71734	-1.8026	0.237176	Gpr82
ENSMUSG00000083569	0.949226	-1.79585	0.354162
ENSMUSG00000040147	1.68719	-1.79414	0.257023	Maob
ENSMUSG00000078503	8.58249	-1.79322	0.024797
ENSMUSG00000082497	0.991354	-1.79249	0.362187
ENSMUSG00000086584	0.947469	-1.79186	0.366445
ENSMUSG00000090188	1.02003	-1.79095	0.434606
ENSMUSG00000028389	1.68849	-1.79052	0.254558	Zfp37
ENSMUSG00000064768	1.79363	-1.78717	0.220508
ENSMUSG00000006369	0.433742	-1.78688	0.595865	Fbln1
ENSMUSG00000024215	0.433742	-1.78688	0.595865	Spdef
ENSMUSG00000025075	0.433742	-1.78688	0.595865	Habp2
ENSMUSG00000035799	0.433742	-1.78688	0.595865	Twist1
ENSMUSG00000042808	0.433742	-1.78688	0.595865
ENSMUSG00000062393	0.433742	-1.78688	0.595865	Dgkk
ENSMUSG00000086719	0.433742	-1.78688	0.595865
ENSMUSG00000089346	0.433742	-1.78688	0.595865
ENSMUSG00000092760	0.433742	-1.78688	0.595865
ENSMUSG00000016262	0.431986	-1.78162	0.597251	Sertad4
ENSMUSG00000019899	0.431986	-1.78162	0.597251	Lama2
ENSMUSG00000031710	0.431986	-1.78162	0.597251	Ucp1
ENSMUSG00000032181	0.431986	-1.78162	0.597251	Scg3
ENSMUSG00000055937	0.431986	-1.78162	0.597251	Krt28
ENSMUSG00000056436	0.431986	-1.78162	0.597251	Cyct
ENSMUSG00000072902	0.431986	-1.78162	0.597251
ENSMUSG00000082111	0.431986	-1.78162	0.597251
ENSMUSG00000086417	0.431986	-1.78162	0.597251
ENSMUSG00000092791	0.431986	-1.78162	0.597251
ENSMUSG00000090025	2.72068	-1.78155	0.149557
ENSMUSG00000081520	2.81574	-1.78101	0.127249
ENSMUSG00000020216	21.4201	-1.78083	0.00144435	Jsrp1
ENSMUSG00000041608	11.291	-1.77882	0.0509816	Entpd3
ENSMUSG00000024529	84.3407	-1.7762	0.11862	Lox
ENSMUSG00000021553	5.76838	-1.7692	0.0720781	Slc28a3
ENSMUSG00000052131	0.964894	-1.75771	0.387764	Akr1b7
ENSMUSG00000057880	0.964894	-1.75771	0.387764	Abat
ENSMUSG00000062461	0.964894	-1.75771	0.387764	Gm5453
ENSMUSG00000067629	7.09866	-1.75759	0.0307973
ENSMUSG00000081974	1.80696	-1.75479	0.227395
ENSMUSG00000030606	2.80959	-1.75381	0.160744	Hapln3
ENSMUSG00000085589	0.922135	-1.75339	0.398241
ENSMUSG00000026479	0.419319	-1.74254	0.607513	Lamc2
ENSMUSG00000042532	0.419319	-1.74254	0.607513	Golga7b
ENSMUSG00000089634	0.419319	-1.74254	0.607513
ENSMUSG00000090834	0.419319	-1.74254	0.607513
ENSMUSG00000036131	0.920379	-1.74126	0.460623	Frmd7
ENSMUSG00000045672	3.42379	-1.74094	0.0978749	Col27a1
ENSMUSG00000085178	1.60018	-1.738	0.289343
ENSMUSG00000077391	0.994355	-1.7361	0.389464
ENSMUSG00000056148	4.54799	-1.73566	0.0737737	Rdh9
ENSMUSG00000062794	6.89209	-1.73444	0.0182981	Zfp599
ENSMUSG00000082387	0.93956	-1.72074	0.397424
ENSMUSG00000078967	0.983445	-1.72013	0.393607	Gapdh
ENSMUSG00000086269	1.84492	-1.71973	0.245821
ENSMUSG00000040254	0.934747	-1.71773	0.398436	Sema3d
ENSMUSG00000078236	1.00028	-1.71308	0.383092	Pou3f1
ENSMUSG00000081376	0.931235	-1.71272	0.399773
ENSMUSG00000023333	1.5447	-1.70401	0.325791	Gcm1
ENSMUSG00000060550	343.62	-1.69586	0.000602599	H2-Q8
ENSMUSG00000024059	0.401839	-1.69219	0.621187	Clip4
ENSMUSG00000030402	0.401839	-1.69219	0.621187	Ppm1n
ENSMUSG00000051652	0.401839	-1.69219	0.621187	Lrrc3
ENSMUSG00000071489	0.401839	-1.69219	0.621187	Ptgdr
ENSMUSG00000074183	0.401839	-1.69219	0.621187	Gsta1
ENSMUSG00000082210	0.401839	-1.69219	0.621187
ENSMUSG00000086089	0.401839	-1.69219	0.621187
ENSMUSG00000090121	0.401839	-1.69219	0.621187	Abhd12b
ENSMUSG00000090453	0.401839	-1.69219	0.621187
ENSMUSG00000002324	3.57537	-1.69056	0.0991838	Rec8
ENSMUSG00000078347	0.920324	-1.69051	0.352996	1700012L04Rik
ENSMUSG00000068105	1.8021	-1.68955	0.259225	Tnfrsf13c
ENSMUSG00000031760	20.6276	-1.68853	0.0214989	Mt3
ENSMUSG00000088188	0.918568	-1.68825	0.353581
ENSMUSG00000081915	0.962452	-1.68782	0.350433
ENSMUSG00000004885	0.985861	-1.6876	0.348867	Crabp2
ENSMUSG00000034493	1.8526	-1.68442	0.244027	4930556J24Rik
ENSMUSG00000079173	4.6286	-1.68327	0.202901	Zan
ENSMUSG00000079853	3.87017	-1.68301	0.118594	Klra15
ENSMUSG00000045104	0.398326	-1.68103	0.6242
ENSMUSG00000047511	0.398326	-1.68103	0.6242	Olfr1396
ENSMUSG00000058420	0.398326	-1.68103	0.6242	Syt17
ENSMUSG00000081817	0.398326	-1.68103	0.6242
ENSMUSG00000083922	0.398326	-1.68103	0.6242
ENSMUSG00000087669	0.398326	-1.68103	0.6242
ENSMUSG00000087991	0.398326	-1.68103	0.6242
ENSMUSG00000089983	0.398326	-1.68103	0.6242
ENSMUSG00000076720	0.904599	-1.68044	0.494253
ENSMUSG00000002190	0.400082	-1.67945	0.544157	Clgn
ENSMUSG00000020327	0.400082	-1.67945	0.544157	Fgf22
ENSMUSG00000021194	0.400082	-1.67945	0.544157	Chga
ENSMUSG00000030205	0.400082	-1.67945	0.544157	Gprc5d
ENSMUSG00000042671	0.400082	-1.67945	0.544157	Rgs8
ENSMUSG00000057899	0.400082	-1.67945	0.544157	Gpr111
ENSMUSG00000067377	0.400082	-1.67945	0.544157	Tspan6
ENSMUSG00000080134	0.400082	-1.67945	0.544157
ENSMUSG00000082008	0.400082	-1.67945	0.544157
ENSMUSG00000082945	0.400082	-1.67945	0.544157
ENSMUSG00000083963	0.400082	-1.67945	0.544157
ENSMUSG00000086874	0.400082	-1.67945	0.544157
ENSMUSG00000044320	2.57637	-1.67749	0.165271	1700001O22Rik
ENSMUSG00000022227	0.907657	-1.67704	0.398771	Mcpt1
ENSMUSG00000018844	1.74791	-1.67615	0.304973	Fndc8
ENSMUSG00000038064	3.05264	-1.67539	0.181561	Cldn22
ENSMUSG00000083603	0.946727	-1.67525	0.420065
ENSMUSG00000087547	8.243	-1.67518	0.014767
ENSMUSG00000052908	0.970136	-1.67517	0.418086	Olfr699
ENSMUSG00000026620	1.67818	-1.67393	0.275377	Mark1
ENSMUSG00000085189	1.58136	-1.67305	0.293432
ENSMUSG00000039239	0.944971	-1.67215	0.40675	Tgfb2
ENSMUSG00000072718	0.96838	-1.67206	0.404696	Klra10
ENSMUSG00000031981	2.47415	-1.67187	0.243158	Capn9
ENSMUSG00000020396	0.905901	-1.67126	0.358121	Nefh
ENSMUSG00000090942	46.1988	-1.66457	0.00623035	F830016B08Rik
ENSMUSG00000073854	7.82705	-1.66363	0.0408339
ENSMUSG00000071586	3.4003	-1.66002	0.0976915
ENSMUSG00000085744	1.78462	-1.65843	0.334095
ENSMUSG00000082082	1.72433	-1.65659	0.320352
ENSMUSG00000068417	24.6637	-1.65638	3.02813e-05	Pnp2
ENSMUSG00000084826	0.937118	-1.6562	0.41081
ENSMUSG00000035818	0.95877	-1.6536	0.409416	9930023K05Rik
ENSMUSG00000082816	0.932304	-1.65293	0.369557
ENSMUSG00000029205	0.955713	-1.6529	0.367869	Chrna9
ENSMUSG00000077394	6.44384	-1.65206	0.140756
ENSMUSG00000086937	0.930548	-1.65055	0.360608
ENSMUSG00000092623	0.953957	-1.65054	0.358924
ENSMUSG00000082653	0.883152	-1.64569	0.432239
ENSMUSG00000084904	0.883152	-1.64569	0.432239
ENSMUSG00000085568	1.7064	-1.64355	0.247805
ENSMUSG00000058908	0.387415	-1.64109	0.555315
ENSMUSG00000077561	0.387415	-1.64109	0.555315
ENSMUSG00000080850	0.387415	-1.64109	0.555315
ENSMUSG00000082349	0.387415	-1.64109	0.555315
ENSMUSG00000084296	0.387415	-1.64109	0.555315
ENSMUSG00000086129	0.387415	-1.64109	0.555315
ENSMUSG00000086411	0.387415	-1.64109	0.555315
ENSMUSG00000087078	0.387415	-1.64109	0.555315
ENSMUSG00000089378	0.387415	-1.64109	0.555315
ENSMUSG00000089794	0.387415	-1.64109	0.555315
ENSMUSG00000090697	0.387415	-1.64109	0.555315
ENSMUSG00000091591	0.387415	-1.64109	0.555315
ENSMUSG00000076271	2.5701	-1.63882	0.186157
ENSMUSG00000009093	0.385659	-1.63585	0.556859	Gstt4
ENSMUSG00000010136	0.385659	-1.63585	0.556859	1700027A23Rik
ENSMUSG00000012705	0.385659	-1.63585	0.556859	Retn
ENSMUSG00000022996	0.385659	-1.63585	0.556859	Wnt10b
ENSMUSG00000024406	0.385659	-1.63585	0.556859	Pou5f1
ENSMUSG00000034739	0.385659	-1.63585	0.556859	Mfrp
ENSMUSG00000036117	0.385659	-1.63585	0.556859	Il5
ENSMUSG00000059229	0.385659	-1.63585	0.556859
ENSMUSG00000064558	0.385659	-1.63585	0.556859
ENSMUSG00000071470	0.385659	-1.63585	0.556859	Ccnb1ip1
ENSMUSG00000071816	0.385659	-1.63585	0.556859	Ssxb5
ENSMUSG00000083200	0.385659	-1.63585	0.556859
ENSMUSG00000083756	0.385659	-1.63585	0.556859
ENSMUSG00000084091	0.385659	-1.63585	0.556859
ENSMUSG00000084221	0.385659	-1.63585	0.556859
ENSMUSG00000085998	0.875753	-1.63442	0.421284
ENSMUSG00000087090	0.917881	-1.6337	0.3652
ENSMUSG00000083976	0.873997	-1.63357	0.368681
ENSMUSG00000089701	0.873997	-1.63357	0.368681
ENSMUSG00000063611	17.9808	-1.63221	0.00585206
ENSMUSG00000074259	0.939534	-1.63153	0.364083	Gramd2
ENSMUSG00000064696	1.68716	-1.63152	0.267034
ENSMUSG00000090007	0.916125	-1.63145	0.365821
ENSMUSG00000087876	0.872241	-1.6313	0.369315
ENSMUSG00000078497	1.50571	-1.63055	0.332068
ENSMUSG00000078860	1.68014	-1.62403	0.297948
ENSMUSG00000073535	1.75878	-1.62086	0.272654
ENSMUSG00000065315	2.62501	-1.62017	0.235025
ENSMUSG00000076376	0.932964	-1.62016	0.490509
ENSMUSG00000077309	0.932964	-1.62016	0.490509
ENSMUSG00000073737	2.36636	-1.61973	0.194112
ENSMUSG00000031559	3.96404	-1.6157	0.115198
ENSMUSG00000075425	3.41792	-1.6153	0.131358	Gm13547
ENSMUSG00000049152	3.3517	-1.61437	0.146878	Ugt3a2
ENSMUSG00000032892	0.903458	-1.6137	0.380378	Rangrf
ENSMUSG00000091160	2.50771	-1.61358	0.173887
ENSMUSG00000090228	0.859574	-1.61339	0.383987
ENSMUSG00000030858	0.905214	-1.613	0.422911	1700007K09Rik
ENSMUSG00000090444	17.1082	-1.61016	0.00875136
ENSMUSG00000088217	1.51404	-1.60907	0.29229
ENSMUSG00000072884	0.857818	-1.60756	0.428819
ENSMUSG00000018595	0.85476	-1.60727	0.429179	Glra4
ENSMUSG00000090565	1.6548	-1.60571	0.286857
ENSMUSG00000002384	0.896888	-1.60512	0.425385	Bmp8b
ENSMUSG00000081087	0.853004	-1.60468	0.429914
ENSMUSG00000032845	2.252	-1.60229	0.249385	Alpk2
ENSMUSG00000030851	0.918541	-1.60131	0.438609	Ldhc
ENSMUSG00000078838	1.47862	-1.6003	0.329741
ENSMUSG00000031932	0.372992	-1.59682	0.646316	Gpr83
ENSMUSG00000032816	0.372992	-1.59682	0.646316	Igdcc4
ENSMUSG00000040505	0.372992	-1.59682	0.646316	Abcg5
ENSMUSG00000057163	0.372992	-1.59682	0.646316	Prss2
ENSMUSG00000080709	0.372992	-1.59682	0.646316
ENSMUSG00000081570	0.372992	-1.59682	0.646316
ENSMUSG00000085437	0.372992	-1.59682	0.646316
ENSMUSG00000025270	3.99154	-1.59292	0.108519	Alas2
ENSMUSG00000018486	0.369935	-1.59103	0.673304	Wnt9b
ENSMUSG00000025163	0.369935	-1.59103	0.673304	Cd7
ENSMUSG00000029211	0.369935	-1.59103	0.673304	Gabra4
ENSMUSG00000036395	0.369935	-1.59103	0.673304	Glb1l2
ENSMUSG00000054435	0.369935	-1.59103	0.673304	Gimap4
ENSMUSG00000056399	0.369935	-1.59103	0.673304	Prss34
ENSMUSG00000076288	0.369935	-1.59103	0.673304
ENSMUSG00000079008	0.369935	-1.59103	0.673304	Gm14124
ENSMUSG00000081929	0.369935	-1.59103	0.673304
ENSMUSG00000002847	7.82703	-1.59102	0.10218	Pla1a
ENSMUSG00000022938	0.944292	-1.58946	0.515281	Fam3b
ENSMUSG00000046487	0.884221	-1.58756	0.419574
ENSMUSG00000021612	0.368179	-1.58593	0.649616	Slc6a18
ENSMUSG00000030000	0.368179	-1.58593	0.649616	Add2
ENSMUSG00000032773	0.368179	-1.58593	0.649616	Chrm1
ENSMUSG00000044461	0.368179	-1.58593	0.649616	Shisa2
ENSMUSG00000047428	0.368179	-1.58593	0.649616	Dlk2
ENSMUSG00000071550	0.368179	-1.58593	0.649616	Wdr52
ENSMUSG00000073719	0.368179	-1.58593	0.649616
ENSMUSG00000075558	0.368179	-1.58593	0.649616
ENSMUSG00000079009	0.368179	-1.58593	0.649616	Gm14139
ENSMUSG00000079096	0.368179	-1.58593	0.649616	Gm6309
ENSMUSG00000085245	0.368179	-1.58593	0.649616
ENSMUSG00000061852	0.887734	-1.58356	0.503063
ENSMUSG00000022878	164.62	-1.58181	3.70503e-08	Adipoq
ENSMUSG00000087108	3.43576	-1.58049	0.163546
ENSMUSG00000003309	0.366423	-1.57999	0.65119	Ap1m2
ENSMUSG00000037892	0.366423	-1.57999	0.65119	Pcdh18
ENSMUSG00000061816	0.366423	-1.57999	0.65119	Myl1
ENSMUSG00000070637	0.366423	-1.57999	0.65119	Gm694
ENSMUSG00000074903	0.366423	-1.57999	0.65119
ENSMUSG00000086846	0.366423	-1.57999	0.65119
ENSMUSG00000087308	0.366423	-1.57999	0.65119
ENSMUSG00000087326	0.366423	-1.57999	0.65119
ENSMUSG00000087662	0.366423	-1.57999	0.65119
ENSMUSG00000090826	0.366423	-1.57999	0.65119
ENSMUSG00000091587	0.366423	-1.57999	0.65119
ENSMUSG00000093119	0.366423	-1.57999	0.65119
ENSMUSG00000009378	1.61867	-1.57848	0.284863	Slc16a12
ENSMUSG00000022715	1.45674	-1.57708	0.403265	Cldn26
ENSMUSG00000084584	1.86108	-1.57662	0.329131
ENSMUSG00000029417	3.11025	-1.57523	0.172749	Cxcl9
ENSMUSG00000038521	2.60494	-1.57489	0.328076	C1s
ENSMUSG00000078763	26.5785	-1.57465	0.013049	Slfn1
ENSMUSG00000028307	0.364667	-1.57283	0.676925	Aldob
ENSMUSG00000031870	0.364667	-1.57283	0.676925	Pgr
ENSMUSG00000038725	0.364667	-1.57283	0.676925	Pkhd1l1
ENSMUSG00000056682	0.364667	-1.57283	0.676925
ENSMUSG00000058741	0.364667	-1.57283	0.676925	Prr19
ENSMUSG00000061356	0.364667	-1.57283	0.676925	Gm600
ENSMUSG00000077448	0.364667	-1.57283	0.676925
ENSMUSG00000082042	0.364667	-1.57283	0.676925
ENSMUSG00000088200	0.364667	-1.57283	0.676925
ENSMUSG00000090903	0.364667	-1.57283	0.676925
ENSMUSG00000064918	5.75981	-1.57122	0.123936
ENSMUSG00000078850	2.74032	-1.56795	0.223125
ENSMUSG00000072679	0.894963	-1.56726	0.433826
ENSMUSG00000081723	94.4097	-1.56686	0.00012975
ENSMUSG00000026567	1.74501	-1.5662	0.28439	Adcy10
ENSMUSG00000020774	0.893207	-1.56469	0.434563	Aspa
ENSMUSG00000047462	0.893207	-1.56469	0.434563	A530099J19Rik
ENSMUSG00000028699	0.825914	-1.56346	0.441727	Tspan1
ENSMUSG00000088067	2.52145	-1.55834	0.207745
ENSMUSG00000084940	4.27269	-1.55813	0.170754
ENSMUSG00000024245	12.0799	-1.55478	0.0258713	Tmem178
ENSMUSG00000074899	39.8979	-1.55143	0.03337	Spnb5
ENSMUSG00000082704	2.48825	-1.54468	0.226106
ENSMUSG00000027528	0.353756	-1.54368	0.584758	Fabp9
ENSMUSG00000047509	0.353756	-1.54368	0.584758
ENSMUSG00000053110	0.353756	-1.54368	0.584758	Yap1
ENSMUSG00000063177	0.353756	-1.54368	0.584758	Klk1b27
ENSMUSG00000065489	0.353756	-1.54368	0.584758
ENSMUSG00000065606	0.353756	-1.54368	0.584758
ENSMUSG00000074653	0.353756	-1.54368	0.584758
ENSMUSG00000079501	0.353756	-1.54368	0.584758	Gapdh
ENSMUSG00000085111	0.353756	-1.54368	0.584758
ENSMUSG00000085457	0.353756	-1.54368	0.584758
ENSMUSG00000085713	0.353756	-1.54368	0.584758
ENSMUSG00000090057	0.353756	-1.54368	0.584758
ENSMUSG00000091523	0.353756	-1.54368	0.584758
ENSMUSG00000092975	0.353756	-1.54368	0.584758
ENSMUSG00000084870	1.78636	-1.54266	0.29989
ENSMUSG00000028415	0.355512	-1.54188	0.661274	Spink4
ENSMUSG00000050866	0.355512	-1.54188	0.661274	Clrn3
ENSMUSG00000070594	0.355512	-1.54188	0.661274	Gm4788
ENSMUSG00000074113	0.355512	-1.54188	0.661274
ENSMUSG00000083614	0.355512	-1.54188	0.661274
ENSMUSG00000084154	0.355512	-1.54188	0.661274
ENSMUSG00000084976	0.355512	-1.54188	0.661274
ENSMUSG00000089298	0.355512	-1.54188	0.661274
ENSMUSG00000090934	0.355512	-1.54188	0.661274
ENSMUSG00000092154	0.355512	-1.54188	0.661274
ENSMUSG00000092971	0.355512	-1.54188	0.661274
ENSMUSG00000081670	0.813247	-1.54101	0.46239
ENSMUSG00000024730	8.32512	-1.54074	0.0215631	Ms4a8a
ENSMUSG00000051359	1.78811	-1.53836	0.310483	Ncald
ENSMUSG00000075930	0.882296	-1.53505	0.514161
ENSMUSG00000022040	0.888979	-1.5345	0.52168	Ephx2
ENSMUSG00000026604	0.888979	-1.5345	0.52168	Ptpn14
ENSMUSG00000078490	0.888979	-1.5345	0.52168
ENSMUSG00000000411	1.5496	-1.53415	0.326598	Tssk3
ENSMUSG00000033255	5.56562	-1.53224	0.0592376	Gm5134
ENSMUSG00000036523	0.352	-1.52965	0.664516	Greb1
ENSMUSG00000041696	0.352	-1.52965	0.664516	Rasl12
ENSMUSG00000050961	0.352	-1.52965	0.664516	AY358078
ENSMUSG00000070345	0.352	-1.52965	0.664516	Hsf5
ENSMUSG00000071893	0.352	-1.52965	0.664516	Vmn1r4
ENSMUSG00000076315	0.352	-1.52965	0.664516
ENSMUSG00000080782	0.352	-1.52965	0.664516
ENSMUSG00000087122	0.352	-1.52965	0.664516
ENSMUSG00000092854	0.352	-1.52965	0.664516
ENSMUSG00000057990	1.42263	-1.52856	0.392401
ENSMUSG00000030270	2.31102	-1.52679	0.214594	Cpne9
ENSMUSG00000091100	3.21333	-1.52646	0.18538
ENSMUSG00000062012	7.39527	-1.52371	0.0754857	Zfp13
ENSMUSG00000007021	5.71103	-1.51978	0.0503491	Syngr3
ENSMUSG00000091002	0.843339	-1.51959	0.474225	Tcerg1l
ENSMUSG00000086825	1.54696	-1.51763	0.433539
ENSMUSG00000004630	1.60057	-1.51738	0.304982	Pcp2
ENSMUSG00000085190	1.59575	-1.5164	0.29163
ENSMUSG00000051257	1.36668	-1.51375	0.489489	Trap1a
ENSMUSG00000054169	9.41264	-1.51309	0.0212969	Ceacam10
ENSMUSG00000086640	1.69914	-1.51195	0.348938
ENSMUSG00000086487	1.55917	-1.50959	0.380032
ENSMUSG00000079707	2.67483	-1.50942	0.313344	Tcte3
ENSMUSG00000084893	2.47595	-1.50854	0.295428
ENSMUSG00000088976	0.867873	-1.50784	0.535213
ENSMUSG00000086475	1.58484	-1.50778	0.307513
ENSMUSG00000073555	170.839	-1.50488	0.000153853	Gm4951
ENSMUSG00000032495	1.51159	-1.49968	0.309307	Lrrc2
ENSMUSG00000086236	1.51159	-1.49968	0.309307
ENSMUSG00000020286	4.83308	-1.49957	0.0933566	1700093K21Rik
ENSMUSG00000035352	117.045	-1.49897	0.0503656	Ccl12
ENSMUSG00000044716	15.4612	-1.49872	0.0519161	Dok7
ENSMUSG00000020676	2.44798	-1.49871	0.288639	Ccl11
ENSMUSG00000020473	0.874556	-1.49695	0.476605	Aebp1
ENSMUSG00000022900	0.828916	-1.49503	0.481358	Ildr1
ENSMUSG00000085256	0.8728	-1.49405	0.47745
ENSMUSG00000033170	3.05927	-1.49053	0.157008	Card10
ENSMUSG00000054034	0.341089	-1.49031	0.674878	Tceal5
ENSMUSG00000061488	0.341089	-1.49031	0.674878	Gm8213
ENSMUSG00000090526	0.341089	-1.49031	0.674878
ENSMUSG00000091876	0.341089	-1.49031	0.674878
ENSMUSG00000092098	4.48365	-1.49029	0.0913763
ENSMUSG00000065999	27.0226	-1.49002	0.0222243	LOC100862460
ENSMUSG00000081190	3.12289	-1.48756	0.230895
ENSMUSG00000085563	2.89492	-1.48727	0.19535
ENSMUSG00000029851	16.2353	-1.48539	0.00994887	Fam115c
ENSMUSG00000028128	50.1419	-1.48406	0.0185356	F3
ENSMUSG00000030054	0.339332	-1.48401	0.676545	Gp9
ENSMUSG00000051860	0.339332	-1.48401	0.676545	Samd7
ENSMUSG00000073234	0.339332	-1.48401	0.676545
ENSMUSG00000081384	0.339332	-1.48401	0.676545
ENSMUSG00000087094	0.339332	-1.48401	0.676545
ENSMUSG00000087486	0.339332	-1.48401	0.676545
ENSMUSG00000092182	0.339332	-1.48401	0.676545
ENSMUSG00000092220	0.339332	-1.48401	0.676545
ENSMUSG00000075243	4.30776	-1.48265	0.139423
ENSMUSG00000028417	2.9202	-1.4825	0.209969	Tal2
ENSMUSG00000032401	0.860133	-1.48232	0.536302	Lctl
ENSMUSG00000039542	0.880484	-1.48027	0.534631	Ncam1
ENSMUSG00000085080	1.63241	-1.47998	0.353057
ENSMUSG00000090005	3.04061	-1.47906	0.161604
ENSMUSG00000090243	1.38767	-1.47905	0.371228
ENSMUSG00000023911	26.305	-1.47719	0.00680726	Flywch2
ENSMUSG00000090252	3.27269	-1.47597	0.222755
ENSMUSG00000031673	4.53757	-1.47498	0.15139	Cdh11
ENSMUSG00000031452	2.26594	-1.4746	0.258459	1700029H14Rik
ENSMUSG00000066418	4.63925	-1.47441	0.0898228
ENSMUSG00000046402	7.108	-1.47307	0.0538665	Rbp1
ENSMUSG00000045007	3.7766	-1.4718	0.210748	Tubg2
ENSMUSG00000013158	1.535	-1.47144	0.317002	4933405L10Rik
ENSMUSG00000000983	1.61623	-1.47124	0.329508	Expi
ENSMUSG00000030361	21.3172	-1.4704	0.000594071	Klrb1a
ENSMUSG00000032494	5.61605	-1.46891	0.0642109	Tdgf1
ENSMUSG00000039057	1.53078	-1.46645	0.34491	Myo16
ENSMUSG00000081236	0.809679	-1.46532	0.481129
ENSMUSG00000021278	0.853563	-1.46454	0.476973	Amn
ENSMUSG00000044243	1.39248	-1.46438	0.348526	Bhlha9
ENSMUSG00000033788	0.876972	-1.46414	0.474905	Dysf
ENSMUSG00000086041	2.41995	-1.4591	0.285137
ENSMUSG00000063779	980.403	-1.45805	0.00703197	Chi3l4
ENSMUSG00000090754	5.26369	-1.45527	0.0823148
ENSMUSG00000086035	1.34134	-1.45382	0.418587
ENSMUSG00000050910	10.2848	-1.45236	0.0775713	Cdr2l
ENSMUSG00000087799	3.77819	-1.45049	0.211943
ENSMUSG00000052234	0.842652	-1.4459	0.482466	Epx
ENSMUSG00000084816	0.842652	-1.4459	0.482466
ENSMUSG00000092140	0.866061	-1.44557	0.480355
ENSMUSG00000006567	1.50791	-1.44468	0.351178	Atp7b
ENSMUSG00000090171	1.50791	-1.44468	0.351178	Ugt1a2
ENSMUSG00000019874	35.2712	-1.44462	0.000275134	Fabp7
ENSMUSG00000013562	2.36142	-1.44435	0.230469
ENSMUSG00000069516	176720	-1.44147	0.216388	Lyz2
ENSMUSG00000091886	0.795256	-1.44071	0.488466
ENSMUSG00000062312	0.83914	-1.4401	0.484195	Erbb2
ENSMUSG00000086843	1.32082	-1.43891	0.45066
ENSMUSG00000036185	2.20565	-1.43751	0.24487	Ng23
ENSMUSG00000080678	0.797012	-1.43697	0.447679
ENSMUSG00000083545	0.840896	-1.43632	0.444255
ENSMUSG00000071636	0.864305	-1.43598	0.442554	Rimbp3
ENSMUSG00000019997	0.326665	-1.43398	0.704751	Ctgf
ENSMUSG00000029306	0.326665	-1.43398	0.704751	Ibsp
ENSMUSG00000001300	18.0595	-1.43347	0.00328353	Efnb2
ENSMUSG00000079362	72.7925	-1.4331	0.0115965	Gbp6
ENSMUSG00000089235	3.2994	-1.43291	0.255482
ENSMUSG00000005640	3.81514	-1.43103	0.135959	Insrr
ENSMUSG00000035179	5.34904	-1.42864	0.120432	Ppp1r32
ENSMUSG00000024043	46.2849	-1.42626	0.0111518	Arhgap28
ENSMUSG00000028457	2.55931	-1.42623	0.308817	Atp8b5
ENSMUSG00000037362	0.848581	-1.42591	0.561171	Nov
ENSMUSG00000044103	10.0847	-1.424	0.0798108	Il1f9
ENSMUSG00000047182	0.784345	-1.4218	0.494153	Irs3
ENSMUSG00000034435	4.78466	-1.42125	0.14466	Tmem30b
ENSMUSG00000061718	0.851638	-1.42109	0.487621	Ppp1r1b
ENSMUSG00000061353	3.01402	-1.41993	0.192099	Cxcl12
ENSMUSG00000086220	0.779532	-1.41943	0.504308
ENSMUSG00000025348	1.55548	-1.41928	0.360373	Itga7
ENSMUSG00000077999	0.826473	-1.41841	0.490672
ENSMUSG00000074346	4.38721	-1.41597	0.120726
ENSMUSG00000089351	0.777775	-1.41588	0.496236
ENSMUSG00000068545	0.819904	-1.4132	0.501779
ENSMUSG00000022429	0.843312	-1.41308	0.499612	Dmc1
ENSMUSG00000066443	0.841556	-1.41283	0.564904
ENSMUSG00000040606	9.37008	-1.41074	0.0281882	Kazn
ENSMUSG00000087263	64.4126	-1.41071	0.000152117
ENSMUSG00000086486	2.18507	-1.41011	0.335297
ENSMUSG00000072844	150.312	-1.40847	0.00113933
ENSMUSG00000078954	8.12464	-1.40372	0.0535402	Arhgap8
ENSMUSG00000074219	10.6371	-1.40278	0.0146809
ENSMUSG00000085110	1.66129	-1.39996	0.357605
ENSMUSG00000062480	5.55304	-1.39961	0.0909878	Acat3
ENSMUSG00000090216	0.766865	-1.39711	0.511083
ENSMUSG00000009670	1.72468	-1.39326	0.542202	Tex11
ENSMUSG00000081401	0.765108	-1.39284	0.46173
ENSMUSG00000017195	0.808993	-1.39273	0.458018	Zpbp2
ENSMUSG00000030317	0.808993	-1.39273	0.458018	Timp4
ENSMUSG00000064963	0.808993	-1.39273	0.458018
ENSMUSG00000085669	0.808993	-1.39273	0.458018
ENSMUSG00000092660	0.832401	-1.39268	0.456175
ENSMUSG00000044452	1.50435	-1.39045	0.352916	Zfp507
ENSMUSG00000049362	0.807236	-1.3901	0.458851	Olfr173
ENSMUSG00000078224	0.807236	-1.3901	0.458851
ENSMUSG00000006724	0.830645	-1.39006	0.457	Cyp27b1
ENSMUSG00000040432	0.830645	-1.39006	0.457	Ltb4r2
ENSMUSG00000077667	0.830645	-1.39006	0.457
ENSMUSG00000041544	0.761596	-1.38807	0.513864	Ptchd2
ENSMUSG00000053111	0.80548	-1.38803	0.509393	Fank1
ENSMUSG00000023802	1.30153	-1.38483	0.471803	Nox3
ENSMUSG00000055976	3.66198	-1.38117	0.173405	Cldn23
ENSMUSG00000033768	4.35648	-1.38111	0.181011	Nrxn2
ENSMUSG00000077506	1.4816	-1.37614	0.427577
ENSMUSG00000087111	7.56535	-1.37507	0.0601407
ENSMUSG00000083773	1.4237	-1.37395	0.362303
ENSMUSG00000074619	1.41889	-1.37323	0.362665
ENSMUSG00000086069	2.23641	-1.37289	0.307705
ENSMUSG00000027470	2.53523	-1.37222	0.395011	Mylk2
ENSMUSG00000090319	1.55848	-1.37141	0.393225
ENSMUSG00000069309	1.58416	-1.37108	0.411505	Hist1h2ao
ENSMUSG00000074465	0.750685	-1.37012	0.468975
ENSMUSG00000083988	0.750685	-1.37012	0.468975
ENSMUSG00000045838	5.70105	-1.3685	0.189681	A430105I19Rik
ENSMUSG00000034227	1.55542	-1.36817	0.446447	Foxj1
ENSMUSG00000030806	1.32992	-1.36749	0.404906	Stx1b
ENSMUSG00000050612	1.32992	-1.36749	0.404906	Txndc2
ENSMUSG00000081968	1.32992	-1.36749	0.404906
ENSMUSG00000082399	0.816222	-1.36607	0.504556
ENSMUSG00000077170	0.748929	-1.36583	0.511614
ENSMUSG00000093151	0.748929	-1.36583	0.511614
ENSMUSG00000030859	0.814921	-1.36545	0.578682	Fam24a
ENSMUSG00000086264	0.791512	-1.36534	0.581153
ENSMUSG00000083585	0.747628	-1.36513	0.586083
ENSMUSG00000052117	2.78664	-1.36506	0.24095	D630039A03Rik
ENSMUSG00000089753	3.54392	-1.36426	0.187036
ENSMUSG00000021367	426.2	-1.36348	1.43543e-05	Edn1
ENSMUSG00000065436	0.789756	-1.36252	0.57144
ENSMUSG00000035459	128.821	-1.36033	2.94451e-16	Stab2
ENSMUSG00000057265	8.66644	-1.35996	0.0386589	2900006K08Rik
ENSMUSG00000093145	0.788	-1.3592	0.572416
ENSMUSG00000077460	0.744116	-1.35891	0.577667
ENSMUSG00000083529	4.39516	-1.35727	0.123256
ENSMUSG00000087659	6.49764	-1.35704	0.0963517
ENSMUSG00000009646	0.786244	-1.35524	0.58409	Pla2g12b
ENSMUSG00000055370	0.74236	-1.35496	0.589057
ENSMUSG00000033060	3.54621	-1.35412	0.211317	Lmo7
ENSMUSG00000063415	2.71339	-1.35399	0.229648	Cyp26b1
ENSMUSG00000030108	23.1184	-1.35271	0.0382037	Slc6a13
ENSMUSG00000069939	13.9578	-1.35049	0.00865143
ENSMUSG00000080021	1.61425	-1.34783	0.484894
ENSMUSG00000059816	1.38828	-1.3469	0.379548	Fam159a
ENSMUSG00000065798	1.52833	-1.3467	0.395115
ENSMUSG00000001864	1.52658	-1.34637	0.38421	Aif1l
ENSMUSG00000087320	0.738018	-1.34586	0.526902
ENSMUSG00000026494	2.38414	-1.3458	0.279879	Kif26b
ENSMUSG00000079560	5.7862	-1.34376	0.0933384	Hoxa3
ENSMUSG00000065047	0.803555	-1.34334	0.520824
ENSMUSG00000090118	0.780146	-1.34316	0.523165
ENSMUSG00000040489	0.736262	-1.3428	0.527863	Sox30
ENSMUSG00000089806	0.733205	-1.34265	0.528209
ENSMUSG00000080589	2.09149	-1.3423	0.310684	NA
ENSMUSG00000028441	4.39499	-1.34156	0.112221	1110017D15Rik
ENSMUSG00000087341	0.798742	-1.3415	0.512455
ENSMUSG00000092519	0.798742	-1.3415	0.512455	Actl9
ENSMUSG00000086920	4.48842	-1.34137	0.147161
ENSMUSG00000021322	923.434	-1.3411	0.00924547	Aoah
ENSMUSG00000044770	7.12135	-1.34098	0.141608	Scml4
ENSMUSG00000083461	0.731449	-1.34064	0.519816
ENSMUSG00000085499	0.778845	-1.34044	0.58838
ENSMUSG00000088494	0.734961	-1.34006	0.593396
ENSMUSG00000090413	0.796985	-1.33738	0.522962
ENSMUSG00000019368	0.773577	-1.33709	0.525348	Sec14l4
ENSMUSG00000032297	3.51255	-1.33356	0.191245	Celf6
ENSMUSG00000001131	227.737	-1.33302	0.0156896	Timp1
ENSMUSG00000066955	0.797571	-1.33295	0.661025	LOC674846
ENSMUSG00000052392	2.06368	-1.33005	0.325722	Acot4
ENSMUSG00000065208	0.795229	-1.32705	0.589832
ENSMUSG00000024486	218.346	-1.32662	0.0819325	Hbegf
ENSMUSG00000089542	12.3026	-1.32414	0.0326479
ENSMUSG00000028971	0.762666	-1.31904	0.521866	Cort
ENSMUSG00000082193	0.718782	-1.31822	0.526916
ENSMUSG00000029757	0.784318	-1.3165	0.52029	Dync1i1
ENSMUSG00000035896	0.76091	-1.31606	0.522814	Rnase1
ENSMUSG00000024184	0.717025	-1.3152	0.527884	Pdia2
ENSMUSG00000090812	3.30999	-1.31396	0.216503	Samd15
ENSMUSG00000015962	0.720538	-1.31241	0.591471	1700016C15Rik
ENSMUSG00000090009	1.26436	-1.31158	0.432241
ENSMUSG00000059602	2.67956	-1.31158	0.246385	Syn3
ENSMUSG00000087481	1.26917	-1.30649	0.42335
ENSMUSG00000087420	1.40746	-1.30643	0.408344
ENSMUSG00000090965	1.60839	-1.30383	0.480434
ENSMUSG00000085719	0.715269	-1.30214	0.594558
ENSMUSG00000077167	8.43583	-1.29868	0.0381898
ENSMUSG00000079018	2.15682	-1.29838	0.314152	Ly6c1
ENSMUSG00000085092	51.8843	-1.29467	0.00695692
ENSMUSG00000029784	0.771651	-1.29218	0.537124	1700025E21Rik
ENSMUSG00000093168	0.748243	-1.29165	0.539638
ENSMUSG00000081660	0.704358	-1.29059	0.544684
ENSMUSG00000072966	5.25875	-1.28788	0.129739	Gprasp2
ENSMUSG00000039021	3.44583	-1.286	0.320138	Ttc16
ENSMUSG00000018927	32532.3	-1.28494	0.000150224	Ccl6
ENSMUSG00000032219	40.8547	-1.28239	0.00226046
ENSMUSG00000002980	21.1145	-1.27945	0.00382254	Bcam
ENSMUSG00000082273	10.781	-1.27937	0.0318849
ENSMUSG00000039196	4.38826	-1.27853	0.247008	Orm1
ENSMUSG00000032065	2.06305	-1.27707	0.317477	Tex12
ENSMUSG00000087513	0.702602	-1.27666	0.602215
ENSMUSG00000092292	0.702602	-1.27666	0.602215	Olfr113
ENSMUSG00000022803	1.23727	-1.27652	0.432834	Popdc2
ENSMUSG00000085807	2.20744	-1.27573	0.372369
ENSMUSG00000003341	1.49709	-1.27272	0.404167	Atp8b3
ENSMUSG00000026822	206.414	-1.27124	0.255027	Lcn2
ENSMUSG00000055560	21.7852	-1.27009	0.00220832	Zfp459
ENSMUSG00000038146	4.14729	-1.26746	0.155353	Notch3
ENSMUSG00000020014	2.83606	-1.26674	0.315836
ENSMUSG00000086615	5.16439	-1.26595	0.149143
ENSMUSG00000010830	4.13391	-1.26488	0.174917	Kdelr3
ENSMUSG00000092630	2.83289	-1.25911	0.231126
ENSMUSG00000017692	2.82938	-1.25764	0.231414	Rhbdl3
ENSMUSG00000091735	2.75003	-1.25402	0.27325	Gpr62
ENSMUSG00000001506	0.758984	-1.2539	0.611332	Col1a1
ENSMUSG00000004035	9.11615	-1.25338	0.0480892	Gstm7
ENSMUSG00000000869	1.40073	-1.25186	0.465231	Il4
ENSMUSG00000001865	2.542	-1.25025	0.284796	Cpa3
ENSMUSG00000057836	9.70716	-1.24964	0.0454106	Xlr3a
ENSMUSG00000042895	0.721783	-1.24942	0.622675	Abra
ENSMUSG00000087364	0.689935	-1.24874	0.62041
ENSMUSG00000017978	0.789076	-1.24723	0.616253	Cadps2
ENSMUSG00000037060	10.194	-1.24706	0.0571784	Prkcdbp
ENSMUSG00000073632	1.9548	-1.247	0.411979
ENSMUSG00000028111	814.876	-1.24696	7.64273e-08	Ctsk
ENSMUSG00000048191	83.3425	-1.24492	0.00126821	Muc6
ENSMUSG00000040809	55839.9	-1.24469	0.00117468	Chi3l3
ENSMUSG00000050035	1.39897	-1.24352	0.424091	Fhl4
ENSMUSG00000066009	3.97621	-1.2422	0.20089	Gm13051
ENSMUSG00000085403	2.29883	-1.24087	0.395222
ENSMUSG00000081103	3.92479	-1.24007	0.178577
ENSMUSG00000026981	771.031	-1.23948	0.137643	Il1rn
ENSMUSG00000037251	529.908	-1.23931	9.34974e-30	4930444A02Rik
ENSMUSG00000093232	1.52707	-1.23874	0.419405
ENSMUSG00000061740	4.16279	-1.23494	0.149435	Cyp2d22
ENSMUSG00000086786	1.52882	-1.23337	0.43237
ENSMUSG00000026829	53.1919	-1.23187	0.00469873	Gbgt1
ENSMUSG00000040564	2.13603	-1.22973	0.41972	Apoc1
ENSMUSG00000091084	1.37622	-1.22809	0.46322
ENSMUSG00000049608	26.3953	-1.22787	0.0104896	Gpr55
ENSMUSG00000020891	1.89235	-1.22676	0.408858	Alox8
ENSMUSG00000028838	2.86053	-1.22463	0.306276	Extl1
ENSMUSG00000093222	1.46519	-1.22448	0.465595
ENSMUSG00000030200	1.8165	-1.22202	0.382314	Bcl2l14
ENSMUSG00000091066	3.47923	-1.22172	0.335412
ENSMUSG00000089125	4.05506	-1.21963	0.194121
ENSMUSG00000022496	1.95727	-1.21752	0.343665	Tnfrsf17
ENSMUSG00000081441	1.30824	-1.21737	0.432873
ENSMUSG00000009246	8.77361	-1.21355	0.0607496	Trpm5
ENSMUSG00000009545	55.5057	-1.21311	0.0154462	Kcnq1
ENSMUSG00000020907	1.87181	-1.21283	0.401243	Rcvrn
ENSMUSG00000088929	3.96737	-1.21234	0.180333
ENSMUSG00000055424	4.07845	-1.21227	0.246317
ENSMUSG00000074232	2.79391	-1.21044	0.290792
ENSMUSG00000029661	0.721152	-1.20849	0.692897	Col1a2
ENSMUSG00000091871	2.65913	-1.20757	0.258723
ENSMUSG00000020090	0.310431	-1.20619	0.750883	Npffr1
ENSMUSG00000026443	0.310431	-1.20619	0.750883	Lrrn2
ENSMUSG00000034039	0.310431	-1.20619	0.750883	Prss29
ENSMUSG00000034701	0.310431	-1.20619	0.750883	Neurod1
ENSMUSG00000034796	0.310431	-1.20619	0.750883	Cpne7
ENSMUSG00000039349	0.310431	-1.20619	0.750883	C130074G19Rik
ENSMUSG00000040013	0.310431	-1.20619	0.750883	Fkbp6
ENSMUSG00000041358	0.310431	-1.20619	0.750883	BC125332
ENSMUSG00000043635	0.310431	-1.20619	0.750883	Adamts3
ENSMUSG00000047518	0.310431	-1.20619	0.750883	Slfnl1
ENSMUSG00000047531	0.310431	-1.20619	0.750883	Rtp2
ENSMUSG00000047940	0.310431	-1.20619	0.750883	B930007M17Rik
ENSMUSG00000050711	0.310431	-1.20619	0.750883	Scg2
ENSMUSG00000060795	0.310431	-1.20619	0.750883
ENSMUSG00000062077	0.310431	-1.20619	0.750883	Trim54
ENSMUSG00000066896	0.310431	-1.20619	0.750883	Olfr18
ENSMUSG00000076248	0.310431	-1.20619	0.750883
ENSMUSG00000078691	0.310431	-1.20619	0.750883
ENSMUSG00000080877	0.310431	-1.20619	0.750883
ENSMUSG00000081343	0.310431	-1.20619	0.750883
ENSMUSG00000081397	0.310431	-1.20619	0.750883
ENSMUSG00000081703	0.310431	-1.20619	0.750883
ENSMUSG00000083112	0.310431	-1.20619	0.750883
ENSMUSG00000084717	0.310431	-1.20619	0.750883
ENSMUSG00000086040	0.310431	-1.20619	0.750883	Wipf3
ENSMUSG00000086462	0.310431	-1.20619	0.750883
ENSMUSG00000086574	0.310431	-1.20619	0.750883
ENSMUSG00000086961	0.310431	-1.20619	0.750883
ENSMUSG00000087140	0.310431	-1.20619	0.750883
ENSMUSG00000088456	0.310431	-1.20619	0.750883
ENSMUSG00000088778	0.310431	-1.20619	0.750883
ENSMUSG00000091246	0.310431	-1.20619	0.750883
ENSMUSG00000091856	0.310431	-1.20619	0.750883
ENSMUSG00000093334	0.310431	-1.20619	0.750883
ENSMUSG00000082208	1.49341	-1.20465	0.441509
ENSMUSG00000092819	1.19219	-1.20448	0.519824
ENSMUSG00000021589	18.6592	-1.20384	0.017811	Rhobtb3
ENSMUSG00000029761	252.116	-1.20051	8.07656e-05	Cald1
ENSMUSG00000026175	1.35089	-1.19946	0.421304	Vil1
ENSMUSG00000073980	4.25366	-1.19623	0.264743
ENSMUSG00000093262	1.90788	-1.19403	0.418998
ENSMUSG00000091831	3.39051	-1.19051	0.232325
ENSMUSG00000065097	3.52258	-1.1877	0.246212
ENSMUSG00000020804	3.23557	-1.18746	0.332478	Aanat
ENSMUSG00000091395	4.75191	-1.18688	0.227911
ENSMUSG00000088552	3.37479	-1.18625	0.21214
ENSMUSG00000018470	4.99119	-1.18507	0.217455	Kcnab3
ENSMUSG00000066755	2.53211	-1.18372	0.385198	Tnfsf18
ENSMUSG00000086962	1.9721	-1.18353	0.427688
ENSMUSG00000091575	16.3395	-1.18337	0.0078642
ENSMUSG00000049202	0.733764	-1.18155	0.63145
ENSMUSG00000074603	1.26848	-1.17851	0.450499
ENSMUSG00000000142	2.09058	-1.17811	0.385087	Axin2
ENSMUSG00000030865	3.80674	-1.17763	0.191346	2010110P09Rik
ENSMUSG00000073439	7.71231	-1.17731	0.116649
ENSMUSG00000004791	15.065	-1.17697	0.0922082	Pgf
ENSMUSG00000085904	1.26191	-1.17691	0.474981
ENSMUSG00000005373	2.10818	-1.17614	0.424556	Mlxipl
ENSMUSG00000002012	0.686367	-1.17501	0.638376	Pnck
ENSMUSG00000037989	3.88168	-1.17479	0.267974	Wnk2
ENSMUSG00000084543	0.75366	-1.17342	0.631399
ENSMUSG00000084780	0.75366	-1.17342	0.631399
ENSMUSG00000085051	2.50201	-1.17297	0.334333
ENSMUSG00000021587	6.10303	-1.17085	0.194321	Pcsk1
ENSMUSG00000021758	806.679	-1.17076	1.96299e-10	Ddx4
ENSMUSG00000041831	1.85382	-1.17015	0.436227	Sytl3
ENSMUSG00000031891	6.45862	-1.16995	0.112415	Hsd11b2
ENSMUSG00000067586	1.89405	-1.16969	0.370886	S1pr3
ENSMUSG00000064380	2.46237	-1.16836	0.364726
ENSMUSG00000018566	2.43838	-1.16762	0.318731	Slc2a4
ENSMUSG00000083120	10.1523	-1.16658	0.119947
ENSMUSG00000087118	46.4841	-1.16613	0.00028753
ENSMUSG00000089817	17.7238	-1.16607	0.00993414
ENSMUSG00000039238	3.77293	-1.16426	0.353061	Zfp750
ENSMUSG00000077614	5.60451	-1.16366	0.153119
ENSMUSG00000092771	1.17646	-1.16224	0.496081
ENSMUSG00000092887	11.9369	-1.16168	0.03137
ENSMUSG00000026204	90.7372	-1.16102	0.010384	Ptprn
ENSMUSG00000027217	157.354	-1.15999	0.000649007	Tspan18
ENSMUSG00000087660	2.68202	-1.15918	0.303148
ENSMUSG00000020098	3.07422	-1.15855	0.300766	Pcbd1
ENSMUSG00000004267	228.08	-1.15788	1.21296e-06	Eno2
ENSMUSG00000002578	1.3028	-1.15721	0.453274	Ikzf4
ENSMUSG00000031779	1883.53	-1.15559	0.0107699	Ccl22
ENSMUSG00000050783	1.99551	-1.15505	0.406076	Htr1f
ENSMUSG00000025784	2.20133	-1.15385	0.398639	Clec3b
ENSMUSG00000085490	9.90114	-1.15297	0.0857845
ENSMUSG00000050751	12.9618	-1.15184	0.0639614	Pgbd5
ENSMUSG00000087984	1.29799	-1.15047	0.498824
ENSMUSG00000073242	505.571	-1.15004	5.88715e-05
ENSMUSG00000051499	16.2945	-1.14971	0.0480001	Zfp786
ENSMUSG00000028427	1.86214	-1.14892	0.37751	Aqp7
ENSMUSG00000093352	1.29189	-1.14581	0.461691
ENSMUSG00000067297	5.25067	-1.14581	0.142809	2010002M12Rik
ENSMUSG00000087549	8.32573	-1.1449	0.0764319
ENSMUSG00000086047	4.55352	-1.14454	0.276
ENSMUSG00000024164	18331.1	-1.14427	0.0485149	C3
ENSMUSG00000085532	2.24182	-1.14371	0.479766
ENSMUSG00000064925	1.29448	-1.14362	0.524548
ENSMUSG00000045502	15.4215	-1.14323	0.168391	Niacr1
ENSMUSG00000030319	9.22265	-1.14167	0.0530664	Cand2
ENSMUSG00000079915	2.97915	-1.14072	0.304138
ENSMUSG00000001333	2.81059	-1.14063	0.332751	Sync
ENSMUSG00000019102	0.675457	-1.14044	0.600111	Aldh3a1
ENSMUSG00000091668	0.675457	-1.14044	0.600111
ENSMUSG00000089170	2.09969	-1.13864	0.374581
ENSMUSG00000088088	8.75338	-1.13788	0.131721
ENSMUSG00000081270	0.6737	-1.1369	0.601266
ENSMUSG00000010651	1.95482	-1.13683	0.366861	Acaa1b
ENSMUSG00000061751	1.14456	-1.13675	0.518344	Kalrn
ENSMUSG00000020953	1.42186	-1.13625	0.49098	Coch
ENSMUSG00000085431	2.24103	-1.13535	0.416591
ENSMUSG00000086851	15.0401	-1.13522	0.0367009
ENSMUSG00000045929	4.0941	-1.13505	0.196453
ENSMUSG00000020890	1.41401	-1.13458	0.461894	Gucy2e
ENSMUSG00000004558	2.19906	-1.13429	0.490548	Ndrg2
ENSMUSG00000078190	1.42537	-1.13344	0.51266
ENSMUSG00000072599	2.4879	-1.13214	0.366446
ENSMUSG00000092592	3.23768	-1.13121	0.250055
ENSMUSG00000089343	2.76438	-1.13089	0.317703
ENSMUSG00000081143	2.26457	-1.12962	0.432786
ENSMUSG00000060206	24.9439	-1.12951	0.0912237	Zfp462
ENSMUSG00000060377	1.21864	-1.12789	0.56123
ENSMUSG00000074933	2.62361	-1.12637	0.330747
ENSMUSG00000086536	5.15579	-1.12582	0.172907
ENSMUSG00000081807	2.53627	-1.12357	0.357667
ENSMUSG00000079019	8.62127	-1.12304	0.0776626	Insl3
ENSMUSG00000092470	4.24448	-1.11799	0.285302
ENSMUSG00000025481	0.704918	-1.11705	0.650823	1190003J15Rik
ENSMUSG00000040543	0.704918	-1.11705	0.650823	Pitpnm3
ENSMUSG00000070436	0.704918	-1.11705	0.650823	Serpinh1
ENSMUSG00000071510	0.704918	-1.11705	0.650823	Olfr172
ENSMUSG00000009075	2.54063	-1.11643	0.305888	Cabp7
ENSMUSG00000093188	1.86762	-1.11624	0.3996
ENSMUSG00000058571	1.20773	-1.11582	0.534138	Gpc6
ENSMUSG00000083650	4.85937	-1.1155	0.187296
ENSMUSG00000003617	55.6347	-1.1151	0.00981388	Cp
ENSMUSG00000027646	291.092	-1.11282	0.00309639	Src
ENSMUSG00000031618	10.8806	-1.11212	0.0428429	Nr3c2
ENSMUSG00000075569	3.25815	-1.11183	0.305972	Rsph10b2
ENSMUSG00000080888	11.9506	-1.11037	0.0324155
ENSMUSG00000043648	1.39828	-1.10993	0.504579	Pld6
ENSMUSG00000017767	89.2626	-1.10892	0.00497408	1700020C07Rik
ENSMUSG00000029082	675.339	-1.10741	0.0247687	Bst1
ENSMUSG00000034612	751.577	-1.10723	0.162138	Chst11
ENSMUSG00000035020	0.65622	-1.10722	0.61127	Epgn
ENSMUSG00000072451	0.65622	-1.10722	0.61127	Gapdh
ENSMUSG00000083841	0.65622	-1.10722	0.61127
ENSMUSG00000061576	0.700104	-1.10668	0.60697	Dpp6
ENSMUSG00000020312	109.959	-1.10654	0.000558353	Shc2
ENSMUSG00000065557	0.723513	-1.1064	0.604837
ENSMUSG00000079652	0.723513	-1.1064	0.604837	Fam71f2
ENSMUSG00000092711	0.723513	-1.1064	0.604837
ENSMUSG00000077004	0.652708	-1.10485	0.665929
ENSMUSG00000087035	0.652708	-1.10485	0.665929
ENSMUSG00000083579	2.70175	-1.10458	0.338144
ENSMUSG00000089145	29.4905	-1.10452	0.150122
ENSMUSG00000093070	0.720001	-1.10429	0.658868
ENSMUSG00000033227	15.0604	-1.10368	0.153175	Wnt6
ENSMUSG00000064495	0.654464	-1.10366	0.612447
ENSMUSG00000074479	0.654464	-1.10366	0.612447
ENSMUSG00000026787	0.698348	-1.10316	0.608132	Gad2
ENSMUSG00000088583	1.12838	-1.10265	0.507188
ENSMUSG00000087371	14.1951	-1.0992	0.0220013
ENSMUSG00000001497	0.278527	-1.09768	0.773036	Pax9
ENSMUSG00000020303	0.278527	-1.09768	0.773036	Stc2
ENSMUSG00000020904	0.278527	-1.09768	0.773036	Wdr16
ENSMUSG00000021700	0.278527	-1.09768	0.773036	Rab3c
ENSMUSG00000022157	0.278527	-1.09768	0.773036	Mcpt8
ENSMUSG00000022212	0.278527	-1.09768	0.773036	Cpne6
ENSMUSG00000024987	0.278527	-1.09768	0.773036	Cyp26a1
ENSMUSG00000025504	0.278527	-1.09768	0.773036	Eps8l2
ENSMUSG00000027579	0.278527	-1.09768	0.773036	Srms
ENSMUSG00000031449	0.278527	-1.09768	0.773036	Atp4b
ENSMUSG00000032015	0.278527	-1.09768	0.773036	Pou2f3
ENSMUSG00000032446	0.278527	-1.09768	0.773036	Eomes
ENSMUSG00000034730	0.278527	-1.09768	0.773036	Bai1
ENSMUSG00000040729	0.278527	-1.09768	0.773036	AK129341
ENSMUSG00000041247	0.278527	-1.09768	0.773036	Lamp3
ENSMUSG00000045794	0.278527	-1.09768	0.773036	4930526D03Rik
ENSMUSG00000047884	0.278527	-1.09768	0.773036	Klk9
ENSMUSG00000049382	0.278527	-1.09768	0.773036	Krt8
ENSMUSG00000056423	0.278527	-1.09768	0.773036	Uts2d
ENSMUSG00000057157	0.278527	-1.09768	0.773036
ENSMUSG00000064859	0.278527	-1.09768	0.773036
ENSMUSG00000065513	0.278527	-1.09768	0.773036
ENSMUSG00000065571	0.278527	-1.09768	0.773036
ENSMUSG00000068196	0.278527	-1.09768	0.773036	Col8a1
ENSMUSG00000072432	0.278527	-1.09768	0.773036
ENSMUSG00000073433	0.278527	-1.09768	0.773036	Arhgdig
ENSMUSG00000074118	0.278527	-1.09768	0.773036
ENSMUSG00000078907	0.278527	-1.09768	0.773036	Fam186b
ENSMUSG00000082004	0.278527	-1.09768	0.773036
ENSMUSG00000082789	0.278527	-1.09768	0.773036
ENSMUSG00000083411	0.278527	-1.09768	0.773036
ENSMUSG00000083625	0.278527	-1.09768	0.773036
ENSMUSG00000084124	0.278527	-1.09768	0.773036
ENSMUSG00000085056	0.278527	-1.09768	0.773036
ENSMUSG00000085171	0.278527	-1.09768	0.773036
ENSMUSG00000085314	0.278527	-1.09768	0.773036
ENSMUSG00000087057	0.278527	-1.09768	0.773036
ENSMUSG00000088056	0.278527	-1.09768	0.773036
ENSMUSG00000088134	0.278527	-1.09768	0.773036
ENSMUSG00000089790	0.278527	-1.09768	0.773036
ENSMUSG00000090863	0.278527	-1.09768	0.773036
ENSMUSG00000091977	0.278527	-1.09768	0.773036
ENSMUSG00000085342	17.3986	-1.09711	0.0690547
ENSMUSG00000066684	19.2634	-1.09707	0.160963	Pilrb1
ENSMUSG00000077639	5.14039	-1.09664	0.221834
ENSMUSG00000084772	6.09351	-1.09622	0.158875
ENSMUSG00000025813	1.29184	-1.09348	0.577818	Homer2
ENSMUSG00000064293	1.11571	-1.09321	0.519957	Cntn4
ENSMUSG00000025243	4.0876	-1.09161	0.305256	Slc6a20b
ENSMUSG00000022126	848.362	-1.09043	0.0235982	Irg1
ENSMUSG00000059040	1916.82	-1.08956	0.30279	Eno1
ENSMUSG00000075392	3.89589	-1.08908	0.319701
ENSMUSG00000073288	3.05476	-1.08868	0.309933
ENSMUSG00000022915	0.276771	-1.08691	0.775243
ENSMUSG00000024501	0.276771	-1.08691	0.775243	Dpysl3
ENSMUSG00000024526	0.276771	-1.08691	0.775243	Cidea
ENSMUSG00000025488	0.276771	-1.08691	0.775243	Cox8b
ENSMUSG00000027656	0.276771	-1.08691	0.775243	Wisp2
ENSMUSG00000031919	0.276771	-1.08691	0.775243	Tmed6
ENSMUSG00000035576	0.276771	-1.08691	0.775243	L3mbtl1
ENSMUSG00000039391	0.276771	-1.08691	0.775243	Ccdc81
ENSMUSG00000040901	0.276771	-1.08691	0.775243	Kcnk18
ENSMUSG00000051219	0.276771	-1.08691	0.775243
ENSMUSG00000063447	0.276771	-1.08691	0.775243
ENSMUSG00000063910	0.276771	-1.08691	0.775243
ENSMUSG00000064023	0.276771	-1.08691	0.775243	Klk8
ENSMUSG00000064595	0.276771	-1.08691	0.775243
ENSMUSG00000072778	0.276771	-1.08691	0.775243	Vmn2r27
ENSMUSG00000073183	0.276771	-1.08691	0.775243
ENSMUSG00000076448	0.276771	-1.08691	0.775243
ENSMUSG00000080870	0.276771	-1.08691	0.775243
ENSMUSG00000082475	0.276771	-1.08691	0.775243
ENSMUSG00000082625	0.276771	-1.08691	0.775243
ENSMUSG00000082884	0.276771	-1.08691	0.775243
ENSMUSG00000084587	0.276771	-1.08691	0.775243
ENSMUSG00000086647	0.276771	-1.08691	0.775243	NA
ENSMUSG00000088439	0.276771	-1.08691	0.775243
ENSMUSG00000089941	0.276771	-1.08691	0.775243
ENSMUSG00000091640	0.276771	-1.08691	0.775243
ENSMUSG00000092670	0.276771	-1.08691	0.775243
ENSMUSG00000093282	0.276771	-1.08691	0.775243
ENSMUSG00000053049	3.053	-1.0863	0.302863
ENSMUSG00000023084	5.00063	-1.0862	0.178115	4933430H15Rik
ENSMUSG00000093337	2.01359	-1.08553	0.473794
ENSMUSG00000070298	1.2295	-1.08542	0.534602	Trcg1
ENSMUSG00000027777	6.09809	-1.0853	0.201876	Schip1
ENSMUSG00000025150	1146.46	-1.08381	0.0406155	Cbr2
ENSMUSG00000037406	244.652	-1.08336	3.38058e-14	Htra4
ENSMUSG00000025203	7493.46	-1.08259	0.0207327	Scd2
ENSMUSG00000052572	4.40496	-1.08224	0.2157	Dlg2
ENSMUSG00000031380	12.3539	-1.08211	0.0823383	Figf
ENSMUSG00000036815	5.49241	-1.08171	0.191059	Dpp10
ENSMUSG00000055172	199.175	-1.08093	4.28871e-06	C1ra
ENSMUSG00000025780	0.643553	-1.08054	0.620085	Itih5
ENSMUSG00000084979	0.687437	-1.08027	0.615673
ENSMUSG00000092937	0.687437	-1.08027	0.615673
ENSMUSG00000028073	18.4551	-1.079	0.0125246	Pear1
ENSMUSG00000031297	7.91635	-1.07881	0.11703	Slc7a3
ENSMUSG00000038738	6.47704	-1.07877	0.142113	Shank1
ENSMUSG00000021803	2.4529	-1.07776	0.37613	Cdhr1
ENSMUSG00000090675	93.1653	-1.07755	1.76041e-06	Olfr111
ENSMUSG00000084645	1.99741	-1.07657	0.419978
ENSMUSG00000040428	20.388	-1.07614	0.00824535	Plekha4
ENSMUSG00000050896	8.5165	-1.07492	0.132003	Rtn4rl2
ENSMUSG00000067813	0.70909	-1.07462	0.580197	Xkr9
ENSMUSG00000089838	1.0803	-1.07388	0.573118
ENSMUSG00000075571	1.06587	-1.07344	0.632906	Defb30
ENSMUSG00000082981	1.06587	-1.07344	0.632906
ENSMUSG00000085298	0.640041	-1.07336	0.622481
ENSMUSG00000014776	3.33319	-1.07287	0.274115	Nol3
ENSMUSG00000034990	1.08205	-1.07249	0.563916	Otoa
ENSMUSG00000071332	4.26374	-1.07151	0.206675
ENSMUSG00000086358	4.57899	-1.07088	0.234837
ENSMUSG00000081473	5.24415	-1.07019	0.194566
ENSMUSG00000073856	22.3263	-1.06918	0.0287317	Iqck
ENSMUSG00000055413	175.815	-1.06893	4.70959e-05
ENSMUSG00000037095	1.27741	-1.06748	0.536812	Lrg1
ENSMUSG00000020295	0.246623	-1.06403	0.779935	Hbq1a
ENSMUSG00000024485	0.246623	-1.06403	0.779935	Slc4a9
ENSMUSG00000025964	0.246623	-1.06403	0.779935	Adam23
ENSMUSG00000029334	0.246623	-1.06403	0.779935	Prkg2
ENSMUSG00000031877	0.246623	-1.06403	0.779935	Ces2g
ENSMUSG00000033544	0.246623	-1.06403	0.779935	Angptl1
ENSMUSG00000035200	0.246623	-1.06403	0.779935	Chrnb4
ENSMUSG00000036446	0.246623	-1.06403	0.779935	Lum
ENSMUSG00000037577	0.246623	-1.06403	0.779935	Ephx3
ENSMUSG00000039672	0.246623	-1.06403	0.779935	Kcne2
ENSMUSG00000040649	0.246623	-1.06403	0.779935	Rimklb
ENSMUSG00000040867	0.246623	-1.06403	0.779935	Begain
ENSMUSG00000041119	0.246623	-1.06403	0.779935	Pde9a
ENSMUSG00000042428	0.246623	-1.06403	0.779935	Mgat3
ENSMUSG00000050217	0.246623	-1.06403	0.779935	Lgsn
ENSMUSG00000051480	0.246623	-1.06403	0.779935
ENSMUSG00000054422	0.246623	-1.06403	0.779935	Fabp1
ENSMUSG00000072575	0.246623	-1.06403	0.779935	Eddm3b
ENSMUSG00000075779	0.246623	-1.06403	0.779935
ENSMUSG00000076456	0.246623	-1.06403	0.779935
ENSMUSG00000077592	0.246623	-1.06403	0.779935
ENSMUSG00000080916	0.246623	-1.06403	0.779935
ENSMUSG00000081136	0.246623	-1.06403	0.779935
ENSMUSG00000081640	0.246623	-1.06403	0.779935
ENSMUSG00000083317	0.246623	-1.06403	0.779935
ENSMUSG00000084299	0.246623	-1.06403	0.779935
ENSMUSG00000086012	0.246623	-1.06403	0.779935
ENSMUSG00000086090	0.246623	-1.06403	0.779935
ENSMUSG00000086819	0.246623	-1.06403	0.779935
ENSMUSG00000086952	0.246623	-1.06403	0.779935
ENSMUSG00000087131	0.246623	-1.06403	0.779935
ENSMUSG00000087156	0.246623	-1.06403	0.779935
ENSMUSG00000087350	0.246623	-1.06403	0.779935
ENSMUSG00000088485	0.246623	-1.06403	0.779935
ENSMUSG00000088949	0.246623	-1.06403	0.779935
ENSMUSG00000089997	0.246623	-1.06403	0.779935
ENSMUSG00000091686	0.246623	-1.06403	0.779935
ENSMUSG00000092028	0.246623	-1.06403	0.779935
ENSMUSG00000092176	0.246623	-1.06403	0.779935
ENSMUSG00000092665	0.246623	-1.06403	0.779935
ENSMUSG00000092713	3.74614	-1.0636	0.387365
ENSMUSG00000041287	2.60968	-1.06333	0.324436	Sox15
ENSMUSG00000086756	1.43566	-1.06203	0.556586
ENSMUSG00000086801	1.27215	-1.06136	0.538957
ENSMUSG00000088608	1.27215	-1.06136	0.538957
ENSMUSG00000086707	3.40668	-1.06128	0.453314
ENSMUSG00000030399	5.41489	-1.05918	0.168814	Ckm
ENSMUSG00000073409	171.547	-1.05858	0.00302329	H2-Q6
ENSMUSG00000066158	2.06187	-1.05843	0.453596
ENSMUSG00000064844	2.13954	-1.05778	0.480471
ENSMUSG00000060212	2.47748	-1.05764	0.3794	Pcnxl2
ENSMUSG00000022821	1.78516	-1.05706	0.440093	Hgd
ENSMUSG00000000049	0.244867	-1.05693	0.781391	Apoh
ENSMUSG00000005553	0.244867	-1.05693	0.781391	Atp4a
ENSMUSG00000006711	0.244867	-1.05693	0.781391	D130043K22Rik
ENSMUSG00000024205	0.244867	-1.05693	0.781391
ENSMUSG00000024302	0.244867	-1.05693	0.781391	Dtna
ENSMUSG00000024729	0.244867	-1.05693	0.781391	1700017D01Rik
ENSMUSG00000025202	0.244867	-1.05693	0.781391	Scd3
ENSMUSG00000028876	0.244867	-1.05693	0.781391	Epha10
ENSMUSG00000030775	0.244867	-1.05693	0.781391	Trat1
ENSMUSG00000031495	0.244867	-1.05693	0.781391	Cd209d
ENSMUSG00000033578	0.244867	-1.05693	0.781391	Tmem35
ENSMUSG00000034037	0.244867	-1.05693	0.781391	Fgd5
ENSMUSG00000035934	0.244867	-1.05693	0.781391	Pknox2
ENSMUSG00000038305	0.244867	-1.05693	0.781391	Spats2l
ENSMUSG00000039492	0.244867	-1.05693	0.781391	Ccdc27
ENSMUSG00000040808	0.244867	-1.05693	0.781391	S100g
ENSMUSG00000041872	0.244867	-1.05693	0.781391	Il17f
ENSMUSG00000044624	0.244867	-1.05693	0.781391	Gm4922
ENSMUSG00000044726	0.244867	-1.05693	0.781391	BC030476
ENSMUSG00000046470	0.244867	-1.05693	0.781391	Sox18
ENSMUSG00000052912	0.244867	-1.05693	0.781391
ENSMUSG00000053388	0.244867	-1.05693	0.781391	Trim50
ENSMUSG00000054477	0.244867	-1.05693	0.781391	Kcnn2
ENSMUSG00000064566	0.244867	-1.05693	0.781391
ENSMUSG00000064600	0.244867	-1.05693	0.781391
ENSMUSG00000068604	0.244867	-1.05693	0.781391	Gm8225
ENSMUSG00000069581	0.244867	-1.05693	0.781391	C330046G03Rik
ENSMUSG00000069648	0.244867	-1.05693	0.781391	Rpl41
ENSMUSG00000070683	0.244867	-1.05693	0.781391
ENSMUSG00000072419	0.244867	-1.05693	0.781391	Dppa2
ENSMUSG00000075334	0.244867	-1.05693	0.781391	Rprm
ENSMUSG00000076680	0.244867	-1.05693	0.781391
ENSMUSG00000077780	0.244867	-1.05693	0.781391
ENSMUSG00000077807	0.244867	-1.05693	0.781391
ENSMUSG00000078062	0.244867	-1.05693	0.781391
ENSMUSG00000080789	0.244867	-1.05693	0.781391
ENSMUSG00000081217	0.244867	-1.05693	0.781391
ENSMUSG00000081317	0.244867	-1.05693	0.781391
ENSMUSG00000081433	0.244867	-1.05693	0.781391
ENSMUSG00000082101	0.244867	-1.05693	0.781391
ENSMUSG00000082266	0.244867	-1.05693	0.781391
ENSMUSG00000082483	0.244867	-1.05693	0.781391
ENSMUSG00000082532	0.244867	-1.05693	0.781391
ENSMUSG00000083435	0.244867	-1.05693	0.781391
ENSMUSG00000083636	0.244867	-1.05693	0.781391
ENSMUSG00000083725	0.244867	-1.05693	0.781391
ENSMUSG00000084083	0.244867	-1.05693	0.781391
ENSMUSG00000084557	0.244867	-1.05693	0.781391
ENSMUSG00000085876	0.244867	-1.05693	0.781391
ENSMUSG00000085881	0.244867	-1.05693	0.781391
ENSMUSG00000086669	0.244867	-1.05693	0.781391
ENSMUSG00000086994	0.244867	-1.05693	0.781391
ENSMUSG00000087261	0.244867	-1.05693	0.781391
ENSMUSG00000087360	0.244867	-1.05693	0.781391
ENSMUSG00000087748	0.244867	-1.05693	0.781391
ENSMUSG00000087887	0.244867	-1.05693	0.781391
ENSMUSG00000088230	0.244867	-1.05693	0.781391
ENSMUSG00000088689	0.244867	-1.05693	0.781391
ENSMUSG00000090331	0.244867	-1.05693	0.781391
ENSMUSG00000093060	0.244867	-1.05693	0.781391
ENSMUSG00000093189	0.244867	-1.05693	0.781391
ENSMUSG00000061991	43.3438	-1.05662	0.0666412	Hist1h2af
ENSMUSG00000084644	1.21859	-1.05631	0.496508
ENSMUSG00000042828	1.2739	-1.05613	0.50429	Trim72
ENSMUSG00000043811	6.55265	-1.05602	0.221315	Rtn4r
ENSMUSG00000084686	2.42451	-1.05385	0.352576
ENSMUSG00000069070	8.04574	-1.05274	0.124232	Gm10257
ENSMUSG00000027931	21.2042	-1.05221	0.00693988	Npr1
ENSMUSG00000085095	5.86886	-1.05039	0.271826
ENSMUSG00000080198	0.696423	-1.05015	0.623453
ENSMUSG00000053117	0.673014	-1.05011	0.625712
ENSMUSG00000084999	0.673014	-1.05011	0.625712
ENSMUSG00000090784	0.62913	-1.05002	0.630262
ENSMUSG00000026751	0.243111	-1.04981	0.782854	Nr5a1
ENSMUSG00000027978	0.243111	-1.04981	0.782854	Prss12
ENSMUSG00000028132	0.243111	-1.04981	0.782854	Tmem56
ENSMUSG00000029248	0.243111	-1.04981	0.782854	1700023E05Rik
ENSMUSG00000029288	0.243111	-1.04981	0.782854	Ambn
ENSMUSG00000030376	0.243111	-1.04981	0.782854	Slc8a2
ENSMUSG00000032999	0.243111	-1.04981	0.782854	Nlrp4f
ENSMUSG00000033177	0.243111	-1.04981	0.782854	Tmprss7
ENSMUSG00000039977	0.243111	-1.04981	0.782854	Ccdc67
ENSMUSG00000043670	0.243111	-1.04981	0.782854	Diras1
ENSMUSG00000044814	0.243111	-1.04981	0.782854	Olfr543
ENSMUSG00000047759	0.243111	-1.04981	0.782854	Hs3st3a1
ENSMUSG00000048385	0.243111	-1.04981	0.782854	Scrt1
ENSMUSG00000055193	0.243111	-1.04981	0.782854	Klk15
ENSMUSG00000060621	0.243111	-1.04981	0.782854	Nkpd1
ENSMUSG00000065085	0.243111	-1.04981	0.782854
ENSMUSG00000067597	0.243111	-1.04981	0.782854	Dgat2l6
ENSMUSG00000068149	0.243111	-1.04981	0.782854
ENSMUSG00000071089	0.243111	-1.04981	0.782854	Trim75
ENSMUSG00000072589	0.243111	-1.04981	0.782854
ENSMUSG00000072601	0.243111	-1.04981	0.782854	Ear1
ENSMUSG00000081127	0.243111	-1.04981	0.782854
ENSMUSG00000082196	0.243111	-1.04981	0.782854
ENSMUSG00000085514	0.243111	-1.04981	0.782854
ENSMUSG00000085596	0.243111	-1.04981	0.782854
ENSMUSG00000086181	0.243111	-1.04981	0.782854
ENSMUSG00000088128	0.243111	-1.04981	0.782854
ENSMUSG00000088703	0.243111	-1.04981	0.782854
ENSMUSG00000089783	0.243111	-1.04981	0.782854
ENSMUSG00000090034	0.243111	-1.04981	0.782854
ENSMUSG00000092571	0.243111	-1.04981	0.782854
ENSMUSG00000093139	0.243111	-1.04981	0.782854
ENSMUSG00000089769	16.3191	-1.04924	0.0441268
ENSMUSG00000093166	3.15395	-1.04813	0.310575
ENSMUSG00000006386	0.671258	-1.04654	0.626912	Tek
ENSMUSG00000077799	0.671258	-1.04654	0.626912
ENSMUSG00000082778	0.671258	-1.04654	0.626912
ENSMUSG00000045377	0.627374	-1.0464	0.631481	Tmem88
ENSMUSG00000084472	0.627374	-1.0464	0.631481
ENSMUSG00000057895	45.281	-1.04575	0.00075044	Zfp105
ENSMUSG00000088185	2.50634	-1.04443	0.444752
ENSMUSG00000023019	36.9193	-1.0441	0.00223467	Gpd1
ENSMUSG00000032064	6.46711	-1.04398	0.155422	Dixdc1
ENSMUSG00000026452	0.668201	-1.04377	0.679727	Syt2
ENSMUSG00000086063	0.668201	-1.04377	0.679727
ENSMUSG00000031461	1.25291	-1.04262	0.549706	Myom2
ENSMUSG00000020702	1.26123	-1.04221	0.509395	Ccl1
ENSMUSG00000032373	1.96258	-1.04213	0.475124	Car12
ENSMUSG00000044362	9.72817	-1.04201	0.0870989	Ccdc89
ENSMUSG00000032852	0.666444	-1.04015	0.674753	Rspo4
ENSMUSG00000088708	0.666444	-1.04015	0.674753
ENSMUSG00000089988	7.07612	-1.0393	0.218496
ENSMUSG00000079262	6.99412	-1.03719	0.23253	Slco1a6
ENSMUSG00000092915	1.39109	-1.03644	0.531269
ENSMUSG00000020785	1.79109	-1.03601	0.497293	Camkk1
ENSMUSG00000040424	5.51779	-1.03569	0.243189	Hipk4
ENSMUSG00000065196	0.664688	-1.03566	0.682192
ENSMUSG00000066180	0.664688	-1.03566	0.682192
ENSMUSG00000059150	2.87619	-1.03535	0.331379
ENSMUSG00000056771	0.620804	-1.03528	0.687141
ENSMUSG00000047108	5.29429	-1.03395	0.25353	Dnajb7
ENSMUSG00000086806	4.94705	-1.03276	0.247164
ENSMUSG00000026579	116.086	-1.03078	0.0109517	F5
ENSMUSG00000036091	4.73713	-1.03063	0.222661	Hyal3
ENSMUSG00000085606	3.62675	-1.02985	0.264266
ENSMUSG00000028859	5798.43	-1.02977	4.05639e-17	Csf3r
ENSMUSG00000088219	23.8633	-1.02967	0.0496283
ENSMUSG00000080645	7.15738	-1.02929	0.123161
ENSMUSG00000035275	6.73099	-1.02789	0.145838	Raver2
ENSMUSG00000027360	2.99045	-1.02755	0.333055	Hdc
ENSMUSG00000086134	1.18317	-1.0274	0.527374
ENSMUSG00000090840	1.18317	-1.0274	0.527374	1700092M07Rik
ENSMUSG00000029530	1.92094	-1.02667	0.436076	Ccr9
ENSMUSG00000085546	1.91743	-1.02625	0.426925
ENSMUSG00000064563	6.96464	-1.02602	0.193138
ENSMUSG00000037196	60.2556	-1.02537	0.0371859	Pacrg
ENSMUSG00000080469	6.62173	-1.02426	0.177317
ENSMUSG00000030032	32.0725	-1.02366	0.00573293	Wdr54
ENSMUSG00000036356	1.17577	-1.02349	0.556587	Csgalnact1
ENSMUSG00000032271	3.73426	-1.02284	0.397271	Nnmt
ENSMUSG00000068037	3.46473	-1.02264	0.384288	Mas1
ENSMUSG00000022432	6.35668	-1.02238	0.243155	Smc1b
ENSMUSG00000090062	62.8484	-1.02172	0.00178679
ENSMUSG00000089085	1.17708	-1.02109	0.557295
ENSMUSG00000089026	2.60294	-1.02099	0.383395
ENSMUSG00000073738	5.76612	-1.02092	0.20181
ENSMUSG00000063254	10.8351	-1.01925	0.0718525
ENSMUSG00000089581	3.59485	-1.01925	0.266693
ENSMUSG00000003355	19.3325	-1.01866	0.0128156	Fkbp11
ENSMUSG00000056215	1.90652	-1.01861	0.429597	Lrguk
ENSMUSG00000069835	32.3318	-1.01858	0.00247297	Sat2
ENSMUSG00000053961	4.46125	-1.01833	0.320532	Ang3
ENSMUSG00000072680	1.4081	-1.01802	0.605664	Gm9746
ENSMUSG00000067219	26.8707	-1.01731	0.0787409	Nipal1
ENSMUSG00000025255	0.677186	-1.01729	0.634799	Zfhx4
ENSMUSG00000055015	0.677186	-1.01729	0.634799
ENSMUSG00000081210	0.677186	-1.01729	0.634799
ENSMUSG00000072492	0.653777	-1.01692	0.637183
ENSMUSG00000077212	9.73636	-1.0165	0.114185
ENSMUSG00000072528	0.609893	-1.01619	0.641986
ENSMUSG00000082404	0.609893	-1.01619	0.641986
ENSMUSG00000090004	0.609893	-1.01619	0.641986
ENSMUSG00000065476	0.614707	-1.01471	0.69312
ENSMUSG00000021403	1051.37	-1.01423	0.0523895	Serpinb9b
ENSMUSG00000043999	0.67543	-1.01373	0.63601	Gpr75
ENSMUSG00000084400	0.67543	-1.01373	0.63601
ENSMUSG00000087279	0.67543	-1.01373	0.63601
ENSMUSG00000084199	2.40641	-1.01368	0.370812
ENSMUSG00000084812	8.94486	-1.01365	0.108162
ENSMUSG00000051504	2.69411	-1.0136	0.490289	Siglech
ENSMUSG00000020884	0.652021	-1.01333	0.638405	Asgr1
ENSMUSG00000039683	0.652021	-1.01333	0.638405	Sdk1
ENSMUSG00000059658	0.652021	-1.01333	0.638405
ENSMUSG00000088626	0.652021	-1.01333	0.638405
ENSMUSG00000027401	0.611649	-1.01304	0.693878	Tgm3
ENSMUSG00000053714	0.611649	-1.01304	0.693878	LOC100503615
ENSMUSG00000080937	0.611649	-1.01304	0.693878
ENSMUSG00000086320	646.762	-1.0129	0.0691514
ENSMUSG00000019027	4.86026	-1.01283	0.2065	Dnahc1
ENSMUSG00000065537	0.608137	-1.01254	0.643228
ENSMUSG00000070806	0.608137	-1.01254	0.643228	Zmynd12
ENSMUSG00000083332	0.608137	-1.01254	0.643228
ENSMUSG00000089952	0.608137	-1.01254	0.643228
ENSMUSG00000091710	1.17226	-1.01172	0.513385
ENSMUSG00000057817	1.22933	-1.01136	0.513055	Olfr1446
ENSMUSG00000082057	3.05779	-1.01031	0.311921
ENSMUSG00000087442	1.5433	-1.00976	0.571188
ENSMUSG00000009281	0.264104	-1.00539	0.791984	Rarres2
ENSMUSG00000020627	0.264104	-1.00539	0.791984	Klhl29
ENSMUSG00000020990	0.264104	-1.00539	0.791984	Cdkl1
ENSMUSG00000030382	0.264104	-1.00539	0.791984	Slc27a5
ENSMUSG00000031554	0.264104	-1.00539	0.791984	Adam5
ENSMUSG00000032057	0.264104	-1.00539	0.791984	4833427G06Rik
ENSMUSG00000036244	0.264104	-1.00539	0.791984	Tbc1d21
ENSMUSG00000042371	0.264104	-1.00539	0.791984	Slc5a10
ENSMUSG00000042757	0.264104	-1.00539	0.791984	Tmem108
ENSMUSG00000043456	0.264104	-1.00539	0.791984	Zfp536
ENSMUSG00000044429	0.264104	-1.00539	0.791984	Cryga
ENSMUSG00000046204	0.264104	-1.00539	0.791984	Pnma2
ENSMUSG00000050966	0.264104	-1.00539	0.791984	Lin28a
ENSMUSG00000056133	0.264104	-1.00539	0.791984	Gm9992
ENSMUSG00000062778	0.264104	-1.00539	0.791984	Chia
ENSMUSG00000064927	0.264104	-1.00539	0.791984
ENSMUSG00000065853	0.264104	-1.00539	0.791984
ENSMUSG00000066224	0.264104	-1.00539	0.791984	Arid3c
ENSMUSG00000070519	0.264104	-1.00539	0.791984
ENSMUSG00000073400	0.264104	-1.00539	0.791984	Trim10
ENSMUSG00000074108	0.264104	-1.00539	0.791984
ENSMUSG00000077520	0.264104	-1.00539	0.791984
ENSMUSG00000078752	0.264104	-1.00539	0.791984	Gm12776
ENSMUSG00000080526	0.264104	-1.00539	0.791984
ENSMUSG00000081093	0.264104	-1.00539	0.791984
ENSMUSG00000081266	0.264104	-1.00539	0.791984
ENSMUSG00000081407	0.264104	-1.00539	0.791984
ENSMUSG00000083371	0.264104	-1.00539	0.791984
ENSMUSG00000083774	0.264104	-1.00539	0.791984
ENSMUSG00000084960	0.264104	-1.00539	0.791984
ENSMUSG00000087730	0.264104	-1.00539	0.791984
ENSMUSG00000088299	0.264104	-1.00539	0.791984
ENSMUSG00000088875	0.264104	-1.00539	0.791984
ENSMUSG00000090838	0.264104	-1.00539	0.791984
ENSMUSG00000091078	0.264104	-1.00539	0.791984
ENSMUSG00000091115	0.264104	-1.00539	0.791984
ENSMUSG00000093242	0.264104	-1.00539	0.791984
ENSMUSG00000090207	2.25063	-1.00471	0.418968
ENSMUSG00000001334	0.2322	-1.00385	0.792301	Fndc5
ENSMUSG00000020839	0.2322	-1.00385	0.792301	Tmigd1
ENSMUSG00000021198	0.2322	-1.00385	0.792301	Unc79
ENSMUSG00000021763	0.2322	-1.00385	0.792301
ENSMUSG00000027301	0.2322	-1.00385	0.792301	Oxt
ENSMUSG00000029736	0.2322	-1.00385	0.792301	Nobox
ENSMUSG00000037202	0.2322	-1.00385	0.792301	Prf1
ENSMUSG00000037346	0.2322	-1.00385	0.792301	Hrh4
ENSMUSG00000038651	0.2322	-1.00385	0.792301
ENSMUSG00000038770	0.2322	-1.00385	0.792301	Kpna7
ENSMUSG00000040163	0.2322	-1.00385	0.792301	1700034J05Rik
ENSMUSG00000045318	0.2322	-1.00385	0.792301	Adra2c
ENSMUSG00000047197	0.2322	-1.00385	0.792301	Gjd3
ENSMUSG00000048022	0.2322	-1.00385	0.792301	Tmem229a
ENSMUSG00000048655	0.2322	-1.00385	0.792301	A730037C10Rik
ENSMUSG00000056023	0.2322	-1.00385	0.792301
ENSMUSG00000056978	0.2322	-1.00385	0.792301	Hamp2
ENSMUSG00000057370	0.2322	-1.00385	0.792301
ENSMUSG00000067220	0.2322	-1.00385	0.792301	Cnga1
ENSMUSG00000067949	0.2322	-1.00385	0.792301
ENSMUSG00000070214	0.2322	-1.00385	0.792301
ENSMUSG00000070980	0.2322	-1.00385	0.792301	Actl7b
ENSMUSG00000077419	0.2322	-1.00385	0.792301
ENSMUSG00000077696	0.2322	-1.00385	0.792301
ENSMUSG00000081634	0.2322	-1.00385	0.792301
ENSMUSG00000081712	0.2322	-1.00385	0.792301
ENSMUSG00000082099	0.2322	-1.00385	0.792301
ENSMUSG00000082580	0.2322	-1.00385	0.792301
ENSMUSG00000082716	0.2322	-1.00385	0.792301
ENSMUSG00000083468	0.2322	-1.00385	0.792301
ENSMUSG00000083724	0.2322	-1.00385	0.792301
ENSMUSG00000083836	0.2322	-1.00385	0.792301
ENSMUSG00000084048	0.2322	-1.00385	0.792301
ENSMUSG00000084105	0.2322	-1.00385	0.792301
ENSMUSG00000084314	0.2322	-1.00385	0.792301
ENSMUSG00000086059	0.2322	-1.00385	0.792301
ENSMUSG00000086447	0.2322	-1.00385	0.792301
ENSMUSG00000087648	0.2322	-1.00385	0.792301
ENSMUSG00000087782	0.2322	-1.00385	0.792301
ENSMUSG00000093052	0.2322	-1.00385	0.792301
ENSMUSG00000015243	6440.09	-1.00331	0.00462649	Abca1
ENSMUSG00000081785	17.1518	-1.00324	0.108692
ENSMUSG00000091007	2.08887	-1.00266	0.463893
ENSMUSG00000093081	0.673674	-1.00164	0.690119
ENSMUSG00000068699	36.056	-1.00136	0.0870728	Flnc
ENSMUSG00000092798	0.650265	-1.00128	0.69264
ENSMUSG00000002769	11.7994	-1.00095	0.139118	Gnmt
ENSMUSG00000087631	0.606381	-1.00057	0.697683
ENSMUSG00000018930	261.388	-1.00055	0.00785623	Ccl4
ENSMUSG00000038663	32.9467	-1.00051	0.0281547	Fsd2
ENSMUSG00000090070	8.56411	-0.999656	0.0917859
ENSMUSG00000054072	24.4221	-0.998495	0.157394	Iigp1
ENSMUSG00000004651	11.5761	-0.998474	0.0634207	Tyr
ENSMUSG00000090231	30.0613	-0.997204	0.071067	Cfb
ENSMUSG00000000120	0.230444	-0.997199	0.793665	Ngfr
ENSMUSG00000009210	0.230444	-0.997199	0.793665	2310007L24Rik
ENSMUSG00000011350	0.230444	-0.997199	0.793665
ENSMUSG00000021130	0.230444	-0.997199	0.793665	Galntl1
ENSMUSG00000024673	0.230444	-0.997199	0.793665	Ms4a1
ENSMUSG00000025652	0.230444	-0.997199	0.793665	Tmem89
ENSMUSG00000026834	0.230444	-0.997199	0.793665	Acvr1c
ENSMUSG00000041482	0.230444	-0.997199	0.793665
ENSMUSG00000041771	0.230444	-0.997199	0.793665	Slc24a4
ENSMUSG00000044338	0.230444	-0.997199	0.793665	Aplnr
ENSMUSG00000044378	0.230444	-0.997199	0.793665	Slc15a5
ENSMUSG00000055872	0.230444	-0.997199	0.793665
ENSMUSG00000056203	0.230444	-0.997199	0.793665	Tas2r135
ENSMUSG00000061728	0.230444	-0.997199	0.793665
ENSMUSG00000065347	0.230444	-0.997199	0.793665
ENSMUSG00000065520	0.230444	-0.997199	0.793665
ENSMUSG00000065601	0.230444	-0.997199	0.793665
ENSMUSG00000074449	0.230444	-0.997199	0.793665	LOC100861668
ENSMUSG00000074758	0.230444	-0.997199	0.793665
ENSMUSG00000075325	0.230444	-0.997199	0.793665
ENSMUSG00000080396	0.230444	-0.997199	0.793665
ENSMUSG00000080518	0.230444	-0.997199	0.793665
ENSMUSG00000080796	0.230444	-0.997199	0.793665
ENSMUSG00000081415	0.230444	-0.997199	0.793665
ENSMUSG00000081792	0.230444	-0.997199	0.793665
ENSMUSG00000081810	0.230444	-0.997199	0.793665
ENSMUSG00000082413	0.230444	-0.997199	0.793665
ENSMUSG00000082609	0.230444	-0.997199	0.793665
ENSMUSG00000085432	0.230444	-0.997199	0.793665
ENSMUSG00000085461	0.230444	-0.997199	0.793665
ENSMUSG00000085936	0.230444	-0.997199	0.793665
ENSMUSG00000086145	0.230444	-0.997199	0.793665
ENSMUSG00000086569	0.230444	-0.997199	0.793665
ENSMUSG00000086674	0.230444	-0.997199	0.793665
ENSMUSG00000087373	0.230444	-0.997199	0.793665
ENSMUSG00000087391	0.230444	-0.997199	0.793665
ENSMUSG00000087808	0.230444	-0.997199	0.793665
ENSMUSG00000088445	0.230444	-0.997199	0.793665
ENSMUSG00000089009	0.230444	-0.997199	0.793665
ENSMUSG00000089967	0.230444	-0.997199	0.793665
ENSMUSG00000091117	0.230444	-0.997199	0.793665
ENSMUSG00000092338	0.230444	-0.997199	0.793665
ENSMUSG00000066378	1.14951	-0.996821	0.580436
ENSMUSG00000083115	1.14951	-0.996821	0.580436
ENSMUSG00000069475	6.07933	-0.995315	0.297049
ENSMUSG00000021636	35.218	-0.994888	0.112428	Marveld2
ENSMUSG00000002791	1.21315	-0.994348	0.55409
ENSMUSG00000044349	24.4159	-0.994322	0.0138966	Snhg11
ENSMUSG00000085607	14627.8	-0.993905	0.0296168
ENSMUSG00000022586	9.89338	-0.992992	0.309278	Ly6i
ENSMUSG00000046952	3.56175	-0.992361	0.550001
ENSMUSG00000006462	13.2532	-0.991105	0.0580515
ENSMUSG00000085826	2.54055	-0.989979	0.390928
ENSMUSG00000073753	1.80969	-0.989458	0.454803
ENSMUSG00000067608	225.02	-0.988253	0.270896
ENSMUSG00000004814	1625.08	-0.987395	6.71692e-14	Ccl24
ENSMUSG00000074646	36.7452	-0.986501	0.00197285	6430550D23Rik
ENSMUSG00000050108	0.639354	-0.986333	0.647585	Bpifc
ENSMUSG00000044703	70.6485	-0.985324	0.00781583	Phf11
ENSMUSG00000023247	0.59547	-0.985146	0.652551	Guca2a
ENSMUSG00000063531	0.59547	-0.985146	0.652551	Sema3e
ENSMUSG00000084597	0.59547	-0.985146	0.652551
ENSMUSG00000090078	0.59547	-0.985146	0.652551
ENSMUSG00000051243	2.6073	-0.984288	0.448367	Islr2
ENSMUSG00000056598	9.39895	-0.983652	0.14016	Lrrc48
ENSMUSG00000029275	1.8861	-0.981804	0.516259	Gfi1
ENSMUSG00000024992	2.60113	-0.981639	0.448207	Pde6c
ENSMUSG00000052477	93.2077	-0.981298	0.000850052	C130026I21Rik
ENSMUSG00000087795	3.65077	-0.98114	0.347518
ENSMUSG00000070822	12.0126	-0.981004	0.063541	Zscan18
ENSMUSG00000086610	0.64111	-0.980064	0.69329
ENSMUSG00000086743	0.64111	-0.980064	0.69329
ENSMUSG00000093336	0.64111	-0.980064	0.69329
ENSMUSG00000022490	24.3521	-0.979229	0.0791954	Ppp1r1a
ENSMUSG00000086816	0.597226	-0.97905	0.698639
ENSMUSG00000085977	16.2092	-0.976992	0.11308
ENSMUSG00000028391	76.8772	-0.975539	0.0154565	Wdr31
ENSMUSG00000047592	1254.02	-0.974968	0.0223849	LOC100504821
ENSMUSG00000082331	2.38477	-0.974842	0.429257
ENSMUSG00000083157	1.54324	-0.974812	0.5794
ENSMUSG00000082141	1.79351	-0.974633	0.471652
ENSMUSG00000028794	1.67151	-0.973339	0.470992	A3galt2
ENSMUSG00000035355	9.7785	-0.973274	0.135009	Kcnh4
ENSMUSG00000076461	1.19216	-0.972815	0.574943
ENSMUSG00000093147	2.92484	-0.972706	0.367916
ENSMUSG00000080731	3.089	-0.972259	0.32773
ENSMUSG00000085846	1.72507	-0.971956	0.481006
ENSMUSG00000082873	3.76936	-0.971794	0.317995
ENSMUSG00000031375	0.593714	-0.970718	0.701231	Bgn
ENSMUSG00000040969	0.593714	-0.970718	0.701231	Arhgef38
ENSMUSG00000064792	0.593714	-0.970718	0.701231
ENSMUSG00000082503	1.72858	-0.969488	0.458751
ENSMUSG00000025961	2.22524	-0.96788	0.488555	4933402D24Rik
ENSMUSG00000031481	1.54279	-0.9676	0.574925	Tpte
ENSMUSG00000078314	7.15727	-0.967172	0.189488
ENSMUSG00000089476	1.90906	-0.966776	0.467873
ENSMUSG00000089791	4.05722	-0.966479	0.366029
ENSMUSG00000086149	1.77745	-0.965047	0.525553
ENSMUSG00000026980	49.8406	-0.964708	0.0246322	Ly75
ENSMUSG00000004837	407.691	-0.96378	5.09889e-05	Grap
ENSMUSG00000026837	3.07212	-0.962798	0.410792	Col5a1
ENSMUSG00000022218	39.6073	-0.962277	0.0128929	Tgm1
ENSMUSG00000041481	127.5	-0.961732	8.98252e-05
ENSMUSG00000077524	2.88883	-0.961304	0.371895
ENSMUSG00000025537	4.96311	-0.961093	0.225805	Phkg1
ENSMUSG00000012123	21.0439	-0.961034	0.0981828	Aim1l
ENSMUSG00000045629	1.0304	-0.9595	0.634468	Sh3tc2
ENSMUSG00000084381	7.69025	-0.958428	0.163198
ENSMUSG00000089386	1.17643	-0.958223	0.57654
ENSMUSG00000012350	4.30938	-0.957582	0.27715	Ehf
ENSMUSG00000085956	2.41006	-0.956232	0.384871
ENSMUSG00000091997	1.76699	-0.956009	0.508345
ENSMUSG00000049719	57.1566	-0.955804	0.0363288	Prss46
ENSMUSG00000036949	28.74	-0.95557	0.0396645	Slc39a12
ENSMUSG00000067235	78.1172	-0.955451	0.00292168	H2-Q10
ENSMUSG00000051107	9.77307	-0.954751	0.131219
ENSMUSG00000020848	0.217777	-0.954508	0.802379	Doc2b
ENSMUSG00000020963	0.217777	-0.954508	0.802379	Tshr
ENSMUSG00000021086	0.217777	-0.954508	0.802379	4930403N07Rik
ENSMUSG00000021404	0.217777	-0.954508	0.802379	Serpinb9c
ENSMUSG00000024388	0.217777	-0.954508	0.802379	Myo7b
ENSMUSG00000028294	0.217777	-0.954508	0.802379	1700003M02Rik
ENSMUSG00000028681	0.217777	-0.954508	0.802379	Ptch2
ENSMUSG00000029882	0.217777	-0.954508	0.802379	2210010C04Rik
ENSMUSG00000032318	0.217777	-0.954508	0.802379	Isl2
ENSMUSG00000035873	0.217777	-0.954508	0.802379	Pawr
ENSMUSG00000038009	0.217777	-0.954508	0.802379	Dnajc22
ENSMUSG00000038541	0.217777	-0.954508	0.802379	Srd5a2
ENSMUSG00000041735	0.217777	-0.954508	0.802379	Gm13178
ENSMUSG00000041923	0.217777	-0.954508	0.802379	Nol4
ENSMUSG00000042388	0.217777	-0.954508	0.802379	Dlgap3
ENSMUSG00000048126	0.217777	-0.954508	0.802379	Col6a3
ENSMUSG00000048652	0.217777	-0.954508	0.802379
ENSMUSG00000049252	0.217777	-0.954508	0.802379	Lrp1b
ENSMUSG00000051648	0.217777	-0.954508	0.802379	Kctd19
ENSMUSG00000055022	0.217777	-0.954508	0.802379	Cntn1
ENSMUSG00000056494	0.217777	-0.954508	0.802379	Cngb3
ENSMUSG00000063080	0.217777	-0.954508	0.802379	Gm14501
ENSMUSG00000064652	0.217777	-0.954508	0.802379
ENSMUSG00000065518	0.217777	-0.954508	0.802379
ENSMUSG00000065836	0.217777	-0.954508	0.802379
ENSMUSG00000065911	0.217777	-0.954508	0.802379
ENSMUSG00000070990	0.217777	-0.954508	0.802379	Foxe1
ENSMUSG00000078160	0.217777	-0.954508	0.802379
ENSMUSG00000078815	0.217777	-0.954508	0.802379	Cacng6
ENSMUSG00000083034	0.217777	-0.954508	0.802379
ENSMUSG00000084328	0.217777	-0.954508	0.802379
ENSMUSG00000084475	0.217777	-0.954508	0.802379
ENSMUSG00000084769	0.217777	-0.954508	0.802379
ENSMUSG00000085601	0.217777	-0.954508	0.802379
ENSMUSG00000087297	0.217777	-0.954508	0.802379
ENSMUSG00000089313	0.217777	-0.954508	0.802379
ENSMUSG00000091475	0.217777	-0.954508	0.802379
ENSMUSG00000091535	0.217777	-0.954508	0.802379
ENSMUSG00000092481	0.217777	-0.954508	0.802379
ENSMUSG00000093295	0.217777	-0.954508	0.802379
ENSMUSG00000093314	0.217777	-0.954508	0.802379
ENSMUSG00000072109	118.188	-0.954196	1.02117e-05
ENSMUSG00000091363	4.49303	-0.953277	0.324428
ENSMUSG00000056899	20.6512	-0.952955	0.0201881	Immp2l
ENSMUSG00000078905	4.10674	-0.952557	0.261118	Gm14393
ENSMUSG00000031428	8.42293	-0.952152	0.133223	Zcchc18
ENSMUSG00000029245	8.23376	-0.951293	0.14011	Epha5
ENSMUSG00000059522	6.64759	-0.95113	0.187122	Olfr700
ENSMUSG00000085249	7.13499	-0.94984	0.273481
ENSMUSG00000092889	2.29029	-0.949686	0.431821
ENSMUSG00000090612	13.532	-0.949095	0.064938
ENSMUSG00000050395	27.4635	-0.948685	0.119288	Tnfsf15
ENSMUSG00000061863	1.16858	-0.948592	0.556987
ENSMUSG00000049409	179.866	-0.948267	0.00304685	Prokr1
ENSMUSG00000061802	1.023	-0.947975	0.638427	Armc4
ENSMUSG00000086855	1.29855	-0.947924	0.572685
ENSMUSG00000035385	2071.14	-0.945653	0.126475	Ccl2
ENSMUSG00000022763	30.5304	-0.944116	0.0167759	Aifm3
ENSMUSG00000070527	4.88187	-0.944073	0.39023	Mkrn3
ENSMUSG00000081515	0.626687	-0.943661	0.71026
ENSMUSG00000087291	0.626687	-0.943661	0.71026
ENSMUSG00000087207	2.47453	-0.943407	0.471997
ENSMUSG00000020251	2.28678	-0.943094	0.417645	Glt8d2
ENSMUSG00000086206	1.17117	-0.941923	0.647015
ENSMUSG00000020407	49.4557	-0.94119	0.110434	Upp1
ENSMUSG00000091071	1.23057	-0.940983	0.574773
ENSMUSG00000016382	3549.34	-0.938561	0.0832971	Pls3
ENSMUSG00000049044	0.581047	-0.938027	0.716784	Rapgef4
ENSMUSG00000026940	3.37977	-0.937963	0.456963	4921530D09Rik
ENSMUSG00000026149	1.6805	-0.937538	0.485981	Tm4sf20
ENSMUSG00000051611	10.8311	-0.937388	0.104328	Olfr112
ENSMUSG00000065725	2.2086	-0.937086	0.525458
ENSMUSG00000041020	1.00025	-0.936477	0.681643	Mtap7d2
ENSMUSG00000089475	2.19898	-0.936291	0.437001
ENSMUSG00000024397	335.054	-0.936238	3.21361e-05	Aif1
ENSMUSG00000055301	4.85335	-0.936212	0.401702	Adh7
ENSMUSG00000045942	3.48662	-0.936186	0.301974	BC049762
ENSMUSG00000088789	5.16453	-0.936094	0.232724
ENSMUSG00000091024	6.63627	-0.935625	0.182314
ENSMUSG00000024340	3.54297	-0.935337	0.367041	LOC100862597
ENSMUSG00000093265	3.09272	-0.935333	0.384679
ENSMUSG00000050147	3.61283	-0.934706	0.406707	F2rl3
ENSMUSG00000082402	2.44308	-0.933323	0.448399
ENSMUSG00000000409	5.74982	-0.932934	0.194877	Lck
ENSMUSG00000084128	1.81386	-0.932822	0.528384	Esrp2
ENSMUSG00000049928	4.11279	-0.932589	0.285816	Glp2r
ENSMUSG00000087055	2.89313	-0.932207	0.377077
ENSMUSG00000075463	3.39986	-0.932132	0.390139
ENSMUSG00000065158	2.31628	-0.931972	0.42903
ENSMUSG00000073125	73.2183	-0.931856	3.55472e-05	Xlr3b
ENSMUSG00000028328	108.026	-0.931543	0.00142721	Tmod1
ENSMUSG00000027208	12.6743	-0.931226	0.179159	Fgf7
ENSMUSG00000021125	110.835	-0.928579	0.0234261	Arg2
ENSMUSG00000027860	22.8281	-0.928278	0.048429	Vangl1
ENSMUSG00000028575	8.39384	-0.927943	0.16423	4930579C15Rik
ENSMUSG00000056025	1.79346	-0.927308	0.467538	Clca1
ENSMUSG00000087819	1.86273	-0.926975	0.502229
ENSMUSG00000040987	64.9634	-0.925181	0.0237846	Mill2
ENSMUSG00000026885	25.6985	-0.924707	0.130817	Ttll11
ENSMUSG00000074147	13.5418	-0.924515	0.172659	Bcl2a1a
ENSMUSG00000029832	4.78148	-0.924005	0.269515	Nfe2l3
ENSMUSG00000026725	1.53797	-0.923942	0.528124	Tnn
ENSMUSG00000093104	4.77855	-0.922928	0.243617
ENSMUSG00000041193	206.988	-0.922388	0.194627	Pla2g5
ENSMUSG00000088609	27.5217	-0.922111	0.114934
ENSMUSG00000001039	13.7845	-0.921788	0.0640774	B9d1
ENSMUSG00000027223	39.4353	-0.920852	0.0494872	Mapk8ip1
ENSMUSG00000079573	2.81776	-0.919254	0.381626	NA
ENSMUSG00000074570	225.892	-0.919205	0.0114269	Cass4
ENSMUSG00000030268	84.3653	-0.919171	0.0288415	Bcat1
ENSMUSG00000065147	14.678	-0.917149	0.083966
ENSMUSG00000058396	10.1856	-0.917003	0.264719	Gpr182
ENSMUSG00000091968	7.6251	-0.915876	0.180402
ENSMUSG00000051008	3.60856	-0.914543	0.339739
ENSMUSG00000055775	3.4861	-0.913898	0.330703	Myh8
ENSMUSG00000065829	3.38487	-0.913224	0.425202
ENSMUSG00000049357	4.63298	-0.913007	0.275427	4933408B17Rik
ENSMUSG00000086285	26.4857	-0.912542	0.0494967
ENSMUSG00000040328	8.59112	-0.912373	0.165008	Olfr56
ENSMUSG00000020175	22.2656	-0.911223	0.0208998	Rab36
ENSMUSG00000035373	2110.58	-0.910892	0.159526	Ccl7
ENSMUSG00000064602	5.1299	-0.910698	0.260734
ENSMUSG00000015316	64.2179	-0.910342	0.0063163	Slamf1
ENSMUSG00000030598	4.56266	-0.910238	0.258994	Fbxo17
ENSMUSG00000029831	0.642356	-0.909742	0.772724	Npvf
ENSMUSG00000087982	0.642356	-0.909742	0.772724
ENSMUSG00000088400	3.77733	-0.909006	0.356682
ENSMUSG00000028464	29.5468	-0.908605	0.122494	Tpm2
ENSMUSG00000036151	1.71105	-0.908269	0.54688	Tm6sf2
ENSMUSG00000054510	151.967	-0.907884	0.00612983
ENSMUSG00000081778	11.9817	-0.906958	0.133803
ENSMUSG00000057457	2.7828	-0.906505	0.391196	Phex
ENSMUSG00000030742	78.6826	-0.90534	0.0963406	Lat
ENSMUSG00000020121	2.23073	-0.905006	0.611543	Srgap1
ENSMUSG00000086446	4.13252	-0.90441	0.291449
ENSMUSG00000082116	1.97642	-0.903188	0.582454
ENSMUSG00000050578	4732.91	-0.902773	0.0827254	Mmp13
ENSMUSG00000091492	18.0235	-0.902715	0.0443327
ENSMUSG00000009941	7.56683	-0.901651	0.24056	Nxf2
ENSMUSG00000086150	14.6246	-0.901108	0.0548211
ENSMUSG00000077380	1.25704	-0.899746	0.590735
ENSMUSG00000090879	2.38467	-0.899111	0.4322
ENSMUSG00000089757	0.994156	-0.897912	0.645147
ENSMUSG00000047293	2.45629	-0.897637	0.533013	Gpr15
ENSMUSG00000049907	1.21309	-0.897208	0.690947	Rasl11b
ENSMUSG00000084782	1.2378	-0.896417	0.566191
ENSMUSG00000083496	1.74537	-0.896067	0.476933
ENSMUSG00000082663	1.18425	-0.895912	0.621812
ENSMUSG00000003273	7.80072	-0.8951	0.247534	Car11
ENSMUSG00000049598	2.94405	-0.89466	0.381499	Vsig8
ENSMUSG00000088990	1.74056	-0.894528	0.485786
ENSMUSG00000079274	3.38271	-0.894455	0.361171
ENSMUSG00000020908	5.62991	-0.893745	0.296972	Myh3
ENSMUSG00000033737	3.81925	-0.892438	0.329917	Fndc3c1
ENSMUSG00000087163	5.92429	-0.892344	0.238419
ENSMUSG00000090420	3.55274	-0.891751	0.344009
ENSMUSG00000082911	0.635673	-0.89128	0.774798
ENSMUSG00000054423	23.3312	-0.890938	0.0645087	Cadps
ENSMUSG00000032503	0.612264	-0.890617	0.777202	Arpp21
ENSMUSG00000046180	0.612264	-0.890617	0.777202	4930550L24Rik
ENSMUSG00000086750	0.612264	-0.890617	0.777202
ENSMUSG00000041729	19.7814	-0.890543	0.0719171	Coro2b
ENSMUSG00000036196	2.13576	-0.889869	0.462339	Slc26a8
ENSMUSG00000025355	2971.8	-0.888999	1.03121e-06	Mmp19
ENSMUSG00000063522	8.35746	-0.888696	0.269943	2010109I03Rik
ENSMUSG00000019889	1.12225	-0.886687	0.620768	Ptprk
ENSMUSG00000061869	1.16853	-0.886144	0.65513
ENSMUSG00000087351	21.9433	-0.886031	0.0264544
ENSMUSG00000084781	4.54384	-0.884757	0.289727
ENSMUSG00000061322	13.8565	-0.884427	0.131151	Dnaic1
ENSMUSG00000085289	18.3453	-0.884356	0.0552931
ENSMUSG00000040896	608.981	-0.883883	2.09288e-06	Kcnd3
ENSMUSG00000039246	22.0203	-0.883417	0.0375467	Lyplal1
ENSMUSG00000086929	1.80736	-0.88294	0.553396
ENSMUSG00000089959	1.72438	-0.882792	0.490667
ENSMUSG00000080951	6.27186	-0.882788	0.231833
ENSMUSG00000040181	70.3713	-0.882608	0.0547297	Fmo1
ENSMUSG00000074452	3.78865	-0.881946	0.339194	Pate2
ENSMUSG00000059900	3.56152	-0.881708	0.472688	Tmem40
ENSMUSG00000057286	5.13271	-0.881266	0.256033	St6galnac2
ENSMUSG00000000982	564.055	-0.88099	0.00466129	Ccl3
ENSMUSG00000021903	23.585	-0.880702	0.0481793	Galntl2
ENSMUSG00000051703	2.90557	-0.880358	0.389529	Tmem198
ENSMUSG00000023963	54.6181	-0.879884	0.00383999	Cyp39a1
ENSMUSG00000062170	3.27134	-0.879147	0.386644	Fmr1nb
ENSMUSG00000039131	13.7904	-0.878315	0.0661982	Gipc2
ENSMUSG00000064984	2.11477	-0.878063	0.467041
ENSMUSG00000067558	1.19081	-0.877436	0.645006
ENSMUSG00000078902	9.56743	-0.877222	0.132814
ENSMUSG00000040998	0.9924	-0.876811	0.620543	Npnt
ENSMUSG00000062257	0.9924	-0.876811	0.620543	Opcml
ENSMUSG00000087551	31.9386	-0.876755	0.0153476
ENSMUSG00000050295	4.00788	-0.876486	0.345616	Foxc1
ENSMUSG00000090599	9.60649	-0.875965	0.278288
ENSMUSG00000092212	1.61728	-0.875156	0.524216
ENSMUSG00000092490	12.4123	-0.875072	0.20427
ENSMUSG00000060509	33.1584	-0.874942	0.00642645	Xcr1
ENSMUSG00000083183	1.18249	-0.874631	0.634126
ENSMUSG00000079455	7.50902	-0.873738	0.172151
ENSMUSG00000082265	3.49011	-0.873205	0.356725
ENSMUSG00000092455	3.88049	-0.8729	0.325181
ENSMUSG00000051065	97.8746	-0.87193	0.0123371	1600021P15Rik
ENSMUSG00000085879	3.74889	-0.871003	0.368361
ENSMUSG00000083796	7.97812	-0.869694	0.169002
ENSMUSG00000089908	1.72087	-0.869051	0.55312
ENSMUSG00000081418	2.82317	-0.868243	0.381637
ENSMUSG00000077367	1.18073	-0.86776	0.648641
[truncated: 35,311 more rows]

## Sheet: Bioamine metabolism
Symbol	Vehicle	Vehicle	LPS	LPS
	log2FoldChange	pvalue	log2FoldChange	pvalue
Maoa	NS		-1.01	*
Comt	NS		0.16	*		* p < 0.05
						** p < 0.01
Aldh3b1	-0.17	*	NS			*** p < 0.001
Aldh1a7	NA		NA
Aldh1a2	NA		NA
Aldh1a3	NA		NA			NA = not expressed
Aldh1a1	NA		NA			NS = not significantly regulated
Aldh3a2	NS		NS
Aldh6a1	NS		NS
Aldh7a1	-0.45	***	-0.29	*
Aldh2	NS		0.56	***
Aldh9a1	NS		0.25	***
Aldh4a1	-0.33	***	0.32	*
Aldh1l1	-0.51	*	NS
Aldh16a1	NS		NS
Aldh18a1	NS		NS
Aldh1b1	NS		NS
Akr1c18	NA		NA
Akr1e19	NA		NA
Akr1e1	NS		NS
Akr1c12	NS		NS
Akr1c13	NS		NS
Akr1b10	NS		0.39	***
Akr1b8	NS		-0.59	*
Akr1a1	NS		-0.72	**
Akr1b3	NS		0.51	**
Akr7a5	-0.21	*	0.36	*
